# Supplementary material for: N-[(1E)-5-(3-Chloro­phen­yl)-3-methyl­cyclo­hex-2-en-1-yl­idene]hydroxyl­amine
Source: Acta Crystallogr Sect E Struct Rep Online. 2013 Feb 28;69(Pt 3):o449. doi: 10.1107/S1600536813004698 (PMC3588505; doi:10.1107/S1600536813004698)
Supplement: Supplementary file 1 [file e-69-0o449-sup1.cif]

##############################################################################
#                                                                            #
# This CIF contains the data in a paper accepted for publication in          #
# Acta Crystallographica Section E. It conforms to the requirements of       #
# Notes for Authors for Acta Crystallographica Section E, and has been       #
# peer reviewed under the auspices of the IUCr Commission on Journals.       #
#                                                                            #
# Full details of the Crystallographic Information File format               #
# are given in the paper "The Crystallographic Information File (CIF):       #
# a New Standard Archive File for Crystallography" by S. R. Hall, F. H.      #
# Allen and I. D. Brown [Acta Cryst. (1991), A47, 655-685].                  #
#                                                                            #
# The current version of the core CIF dictionary is obtainable from          #
# ftp://ftp.iucr.org/pub/cif_core.dic.                                       #
#                                                                            #
# Software is freely available for graphical display of the structure(s)     #
# in this CIF. For information consult the CIF software page                 #
# http://www.iucr.org/resources/cif/software.                                #
#                                                                            #
# This file may be used for bona fide research purposes within the           #
# scientific community so long as proper attribution is given to the journal # 
# article from which it was obtained.                                        #
#                                                                            #
##############################################################################
data_global
_audit_creation_method     SHELXL-97
_journal_date_recd_electronic     2012-11-08
_journal_date_accepted     2013-02-18
_journal_name_full     'Acta Crystallographica, Section E'
_journal_year     2013
_journal_volume     69
_journal_issue      3
_journal_page_first     o449
_journal_page_last     o449
_journal_paper_category     QO
_journal_paper_doi     10.1107/S1600536813004698
_journal_coeditor_code     NK2191
_publ_contact_author_name     'A. SubbiahPandi'
_publ_contact_author_address
;
  Department of Physics
  Presidency College
  Chennai 600 005
  India
;
_publ_contact_author_email     'a_sp59@yahoo.in'
_publ_contact_author_fax     '091 044 2854 4894'
_publ_contact_author_phone     '091 044 22591061'
_publ_section_title
;\
<i>N</i>-[(1<i>E</i>)-5-(3-Chlorophenyl)-3-methylcyclohex-2-en-1-ylidene]\
hydroxylamine
;
loop_
    _publ_author_name
    _publ_author_address
    'G. Ganesh'
;    Department of Physics
     S.M.K. Fomra Institute of Technology
     Thaiyur
     Chennai 603 103
     India
;
    'K. Murugavel'
;    Department of Chemistry
     Saveetha Engineering College
     Chennai
     India
;
    'P. S. Kannan'
;    Department of Physics
     S.M.K. Fomra Institute of Technology
     Thaiyur
     Chennai 603 103
     India
;
    'S. Amirthaganesan'
;    Department of Chemistry
     Saveetha Engineering College
     Chennai
     India
;
    'A. SubbiahPandi'
;    Department of Physics
     Presidency College (Autonomous)
     Chennai 600 005
     India
;
data_I
_audit_creation_method     SHELXL-97
_chemical_name_systematic
;\
<i>N</i>-[(1<i>E</i>)-5-(3-Chlorophenyl)-3-methylcyclohex-2-en-\
1-ylidene]hydroxylamine
;
_chemical_name_common     ?
_chemical_formula_moiety     'C13 H14 Cl N O'
_chemical_formula_sum     'C13 H14 Cl N O'
_chemical_formula_iupac     'C13 H14 Cl N O'
_chemical_formula_weight     235.70
_chemical_melting_point     ?
_symmetry_cell_setting     tetragonal
_symmetry_space_group_name_H-M     'I 41/a'
_symmetry_space_group_name_Hall     '-I 4ad'
loop_
    _symmetry_equiv_pos_as_xyz
    'x, y, z'
    '-x+1/2, -y, z+1/2'
    '-y+3/4, x+1/4, z+1/4'
    'y+3/4, -x+3/4, z+3/4'
    'x+1/2, y+1/2, z+1/2'
    '-x+1, -y+1/2, z+1'
    '-y+5/4, x+3/4, z+3/4'
    'y+5/4, -x+5/4, z+5/4'
    '-x, -y, -z'
    'x-1/2, y, -z-1/2'
    'y-3/4, -x-1/4, -z-1/4'
    '-y-3/4, x-3/4, -z-3/4'
    '-x+1/2, -y+1/2, -z+1/2'
    'x, y+1/2, -z'
    'y-1/4, -x+1/4, -z+1/4'
    '-y-1/4, x-1/4, -z-1/4'
_cell_length_a     19.7898(8)
_cell_length_b     19.7898(8)
_cell_length_c     12.4416(11)
_cell_angle_alpha     90.00
_cell_angle_beta     90.00
_cell_angle_gamma     90.00
_cell_volume     4872.6(5)
_cell_formula_units_Z     16
_cell_measurement_reflns_used     2394
_cell_measurement_theta_min     1.5
_cell_measurement_theta_max     26.0
_cell_measurement_temperature     295
_exptl_crystal_description     'Block'
_exptl_crystal_colour     'white'
_exptl_crystal_size_max     0.25
_exptl_crystal_size_mid     0.22
_exptl_crystal_size_min     0.19
_exptl_crystal_density_diffrn     1.285
_exptl_crystal_density_meas     ?
_exptl_crystal_density_method     'not measured'
_exptl_crystal_F_000     1984
_exptl_absorpt_coefficient_mu     0.292
_exptl_absorpt_correction_type     multi-scan
_exptl_absorpt_process_details     '(SADABS; Sheldrick, 1996)'
_exptl_absorpt_correction_T_min     0.930
_exptl_absorpt_correction_T_max     0.946
_exptl_special_details     ?
_diffrn_ambient_temperature     295
_diffrn_radiation_type     MoK\a
_diffrn_radiation_wavelength     0.71073
_diffrn_radiation_source     'fine-focus sealed tube'
_diffrn_radiation_monochromator     graphite
_diffrn_measurement_device_type     'Bruker APEXII CCD area-detector'
_diffrn_measurement_method     '\w and \f scans'
_diffrn_detector_area_resol_mean     ?
_diffrn_reflns_number     19841
_diffrn_reflns_av_R_equivalents     0.0339
_diffrn_reflns_av_sigmaI/netI     0.0189
_diffrn_reflns_theta_min     1.46
_diffrn_reflns_theta_max     26.00
_diffrn_reflns_theta_full     26.00
_diffrn_measured_fraction_theta_max     1.000
_diffrn_measured_fraction_theta_full     1.000
_diffrn_reflns_limit_h_min     -24
_diffrn_reflns_limit_h_max     24
_diffrn_reflns_limit_k_min     -24
_diffrn_reflns_limit_k_max     24
_diffrn_reflns_limit_l_min     -15
_diffrn_reflns_limit_l_max     15
_diffrn_standards_number     ?
_diffrn_standards_interval_count     ?
_diffrn_standards_interval_time     ?
_diffrn_standards_decay_%     ?
_refine_special_details
;
Refinement of <i>F</i>^2^ against ALL reflections. The weighted <i>R</i>-factor
<i>wR</i> and goodness of fit <i>S</i> are based on <i>F</i>^2^, conventional
<i>R</i>-factors <i>R</i> are based on <i>F</i>, with <i>F</i> set to zero for
negative <i>F</i>^2^. The threshold expression of <i>F</i>^2^ >
\s(<i>F</i>^2^) is used only for calculating <i>R</i>-factors(gt) <i>etc</i>.
and is not relevant to the choice of reflections for refinement.
<i>R</i>-factors based on <i>F</i>^2^ are statistically about twice as large
as those based on <i>F</i>, and <i>R</i>- factors based on ALL data will be
even larger.
;
_reflns_number_total     2394
_reflns_number_gt     1765
_reflns_threshold_expression     I>2sigma(I)
_refine_ls_structure_factor_coef     Fsqd
_refine_ls_matrix_type     full
_refine_ls_R_factor_all     0.1024
_refine_ls_R_factor_gt     0.0803
_refine_ls_wR_factor_gt     0.2168
_refine_ls_wR_factor_ref     0.2417
_refine_ls_goodness_of_fit_ref     1.053
_refine_ls_restrained_S_all     1.044
_refine_ls_number_reflns     2394
_refine_ls_number_parameters     255
_refine_ls_number_restraints     93
_refine_ls_hydrogen_treatment     constr
_refine_ls_weighting_scheme     calc
_refine_ls_weighting_details
        'calc w=1/[\s^2^(Fo^2^)+(0.1164P)^2^+10.7128P] where P=(Fo^2^+2Fc^2^)/3'
_atom_sites_solution_hydrogens     geom
_atom_sites_solution_primary     direct
_atom_sites_solution_secondary     difmap
_refine_ls_shift/su_max     0.026
_refine_ls_shift/su_mean     0.000
_refine_diff_density_max     0.718
_refine_diff_density_min     -0.496
_refine_ls_extinction_method     none
_refine_ls_extinction_coef     ?
loop_
    _atom_type_symbol
    _atom_type_description
    _atom_type_scat_dispersion_real
    _atom_type_scat_dispersion_imag
    _atom_type_scat_source
    'C' 'C' 0.0033 0.0016
                         'International Tables Vol C Tables 4.2.6.8 and 6.1.1.4'
    'H' 'H' 0.0000 0.0000
                         'International Tables Vol C Tables 4.2.6.8 and 6.1.1.4'
    'Cl' 'Cl' 0.1484 0.1585
                         'International Tables Vol C Tables 4.2.6.8 and 6.1.1.4'
    'N' 'N' 0.0061 0.0033
                         'International Tables Vol C Tables 4.2.6.8 and 6.1.1.4'
    'O' 'O' 0.0106 0.0060
                         'International Tables Vol C Tables 4.2.6.8 and 6.1.1.4'
_computing_data_collection     'APEX2 (Bruker, 2008)'
_computing_cell_refinement     'SAINT (Bruker, 2008)'
_computing_data_reduction     'SAINT (Bruker, 2008)'
_computing_structure_solution     'SHELXS97 (Sheldrick, 2008)'
_computing_structure_refinement     'SHELXL97 (Sheldrick, 2008)'
_computing_molecular_graphics     'ORTEP-3 for Windows (Farrugia, 2012)'
_computing_publication_material
                            'SHELXL97 (Sheldrick, 2008) and PLATON (Spek, 2009)'
loop_
    _atom_site_type_symbol
    _atom_site_label
    _atom_site_fract_x
    _atom_site_fract_y
    _atom_site_fract_z
    _atom_site_U_iso_or_equiv
    _atom_site_adp_type
    _atom_site_calc_flag
    _atom_site_refinement_flags
    _atom_site_occupancy
    _atom_site_symmetry_multiplicity
    _atom_site_disorder_assembly
    _atom_site_disorder_group
    O O1 0.5714(9) 0.6964(10) 0.5126(13) 0.064(4) Uani d PDU 0.560(6) 1 A 1
    H H1 0.5873 0.7176 0.5632 0.095 Uiso calc PR 0.560(6) 1 A 1
    N N1 0.5172(8) 0.6572(8) 0.5484(11) 0.055(4) Uani d PDU 0.560(6) 1 A 1
    C C1 0.5202(8) 0.6216(9) 0.3560(9) 0.053(4) Uani d PDU 0.560(6) 1 A 1
    H H1A 0.5687 0.6283 0.3589 0.064 Uiso calc PR 0.560(6) 1 A 1
    H H1B 0.5010 0.6582 0.3141 0.064 Uiso calc PR 0.560(6) 1 A 1
    C C2 0.4922(8) 0.6246(8) 0.4677(7) 0.036(3) Uani d PDU 0.560(6) 1 A 1
    C C3 0.4336(8) 0.5833(7) 0.4904(12) 0.044(4) Uani d PDU 0.560(6) 1 A 1
    H H3 0.4135 0.5871 0.5577 0.053 Uiso calc PR 0.560(6) 1 A 1
    C C4 0.4070(6) 0.5404(6) 0.4205(13) 0.043(3) Uani d PDU 0.560(6) 1 A 1
    C C5 0.4409(10) 0.5208(11) 0.3142(15) 0.055(5) Uani d PDU 0.560(6) 1 A 1
    H H5A 0.4480 0.4723 0.3128 0.067 Uiso calc PR 0.560(6) 1 A 1
    H H5B 0.4111 0.5323 0.2550 0.067 Uiso calc PR 0.560(6) 1 A 1
    C C6 0.5054(4) 0.5550(4) 0.2999(5) 0.0570(18) Uani d PDU 0.560(6) 1 A 1
    H H6 0.5377 0.5238 0.3331 0.068 Uiso calc PR 0.560(6) 1 A 1
    C C7 0.34307(17) 0.49939(17) 0.4407(3) 0.057(2) Uani d PDU 0.560(6) 1 A 1
    H H7A 0.3338 0.4715 0.3793 0.085 Uiso calc PR 0.560(6) 1 A 1
    H H7B 0.3058 0.5295 0.4527 0.085 Uiso calc PR 0.560(6) 1 A 1
    H H7C 0.3494 0.4713 0.5028 0.085 Uiso calc PR 0.560(6) 1 A 1
    C C8 0.52861(17) 0.55769(17) 0.1822(3) 0.0421(17) Uani d PRDU 0.560(6) 1 A 1
    C C9 0.58200(17) 0.51926(17) 0.1431(3) 0.0541(19) Uani d PRU 0.560(6) 1 A 1
    H H9 0.6054 0.4904 0.1888 0.065 Uiso calc PR 0.560(6) 1 A 1
    C C10 0.60045(17) 0.52400(17) 0.0355(3) 0.063(3) Uani d PRDU 0.560(6) 1 A 1
    C C11 0.56550(17) 0.56717(17) -0.0328(3) 0.066(3) Uani d PRU 0.560(6) 1 A 1
    H H11 0.5778 0.5703 -0.1048 0.080 Uiso calc PR 0.560(6) 1 A 1
    C C12 0.51211(17) 0.60561(17) 0.0063(3) 0.057(2) Uani d PRU 0.560(6) 1 A 1
    H H12 0.4887 0.6345 -0.0395 0.069 Uiso calc PR 0.560(6) 1 A 1
    C C13 0.49367(17) 0.60087(17) 0.1138(3) 0.055(2) Uani d PRU 0.560(6) 1 A 1
    H H13 0.4580 0.6266 0.1400 0.066 Uiso calc PR 0.560(6) 1 A 1
    Cl Cl1 0.6641(5) 0.4726(6) -0.0028(7) 0.105(2) Uani d PDU 0.560(6) 1 A 1
    O O1' 0.5722(9) 0.6919(14) 0.5195(19) 0.072(7) Uani d PDU 0.440(6) 1 A 2
    H H1' 0.5786 0.7190 0.5682 0.108 Uiso calc PR 0.440(6) 1 A 2
    N N1' 0.5138(8) 0.6543(11) 0.5411(14) 0.049(5) Uani d PDU 0.440(6) 1 A 2
    C C1' 0.5283(9) 0.6052(12) 0.3642(11) 0.054(5) Uani d PDU 0.440(6) 1 A 2
    H H1'1 0.5638 0.5713 0.3650 0.064 Uiso calc PR 0.440(6) 1 A 2
    H H1'2 0.5491 0.6484 0.3485 0.064 Uiso calc PR 0.440(6) 1 A 2
    C C2' 0.4964(11) 0.6083(10) 0.4731(9) 0.039(4) Uani d PDU 0.440(6) 1 A 2
    C C3' 0.4381(9) 0.5666(9) 0.4972(14) 0.036(3) Uani d PDU 0.440(6) 1 A 2
    H H3' 0.4183 0.5704 0.5647 0.043 Uiso calc PR 0.440(6) 1 A 2
    C C4' 0.4117(7) 0.5234(8) 0.4276(16) 0.040(3) Uani d PDU 0.440(6) 1 A 2
    C C5' 0.4337(12) 0.5340(13) 0.3107(17) 0.049(4) Uani d PDU 0.440(6) 1 A 2
    H H5'1 0.4548 0.4921 0.2880 0.059 Uiso calc PR 0.440(6) 1 A 2
    H H5'2 0.3926 0.5384 0.2689 0.059 Uiso calc PR 0.440(6) 1 A 2
    C C6' 0.4783(3) 0.5882(4) 0.2756(5) 0.0406(16) Uani d PDU 0.440(6) 1 A 2
    H H6' 0.4491 0.6280 0.2699 0.049 Uiso calc PR 0.440(6) 1 A 2
    C C7' 0.3566(2) 0.4738(2) 0.4612(4) 0.052(2) Uani d PDU 0.440(6) 1 A 2
    H H7'1 0.3422 0.4482 0.3997 0.078 Uiso calc PR 0.440(6) 1 A 2
    H H7'2 0.3188 0.4983 0.4900 0.078 Uiso calc PR 0.440(6) 1 A 2
    H H7'3 0.3740 0.4437 0.5149 0.078 Uiso calc PR 0.440(6) 1 A 2
    C C8' 0.5110(2) 0.5810(2) 0.1653(4) 0.039(2) Uani d PRDU 0.440(6) 1 A 2
    C C9' 0.5606(2) 0.5320(2) 0.1517(4) 0.0379(19) Uani d PRU 0.440(6) 1 A 2
    H H9' 0.5722 0.5039 0.2086 0.046 Uiso calc PR 0.440(6) 1 A 2
    C C10' 0.5928(2) 0.5251(2) 0.0530(4) 0.045(2) Uani d PRDU 0.440(6) 1 A 2
    C C11' 0.5754(2) 0.5671(2) -0.0321(4) 0.052(3) Uani d PRU 0.440(6) 1 A 2
    H H11' 0.5969 0.5625 -0.0981 0.063 Uiso calc PR 0.440(6) 1 A 2
    C C12' 0.5258(2) 0.6161(2) -0.0185(4) 0.058(3) Uani d PRU 0.440(6) 1 A 2
    H H12' 0.5141 0.6443 -0.0755 0.070 Uiso calc PR 0.440(6) 1 A 2
    C C13' 0.4936(2) 0.6231(2) 0.0802(4) 0.049(2) Uani d PRU 0.440(6) 1 A 2
    H H13' 0.4604 0.6558 0.0892 0.059 Uiso calc PR 0.440(6) 1 A 2
    Cl Cl1' 0.6585(5) 0.4711(6) 0.0291(8) 0.0866(18) Uani d PDU 0.440(6) 1 A 2
loop_
    _atom_site_aniso_label
    _atom_site_aniso_U_11
    _atom_site_aniso_U_22
    _atom_site_aniso_U_33
    _atom_site_aniso_U_12
    _atom_site_aniso_U_13
    _atom_site_aniso_U_23
    O1 0.087(9) 0.075(7) 0.028(5) -0.022(6) 0.006(5) -0.025(4)
    N1 0.080(9) 0.053(7) 0.033(5) 0.002(5) -0.007(5) -0.011(5)
    C1 0.067(6) 0.060(8) 0.033(4) -0.015(5) 0.006(3) -0.010(4)
    C2 0.046(4) 0.032(7) 0.032(3) 0.008(4) 0.004(3) -0.003(3)
    C3 0.059(5) 0.032(7) 0.042(4) 0.010(5) 0.008(3) 0.002(4)
    C4 0.046(4) 0.034(7) 0.051(4) 0.004(4) 0.002(3) 0.007(4)
    C5 0.065(7) 0.050(6) 0.052(6) -0.004(6) 0.010(5) -0.012(4)
    C6 0.058(4) 0.073(4) 0.040(3) -0.009(3) 0.007(3) -0.018(3)
    C7 0.067(4) 0.044(4) 0.060(4) -0.005(3) 0.015(3) 0.011(3)
    C8 0.048(4) 0.044(4) 0.035(3) -0.004(3) 0.000(3) -0.010(3)
    C9 0.019(3) 0.082(5) 0.061(4) 0.000(3) 0.009(2) -0.021(3)
    C10 0.044(4) 0.090(7) 0.057(5) -0.020(4) 0.015(4) -0.011(4)
    C11 0.052(4) 0.097(10) 0.050(6) -0.020(4) 0.003(4) -0.017(5)
    C12 0.050(4) 0.067(4) 0.055(4) -0.022(3) 0.011(3) 0.010(3)
    C13 0.065(4) 0.038(4) 0.063(5) -0.003(3) 0.019(4) 0.003(4)
    Cl1 0.073(2) 0.133(3) 0.107(5) 0.0165(18) 0.030(3) -0.023(3)
    O1' 0.051(8) 0.104(13) 0.061(11) -0.032(8) 0.006(7) -0.015(8)
    N1' 0.034(6) 0.074(11) 0.041(8) -0.008(6) 0.017(5) -0.014(7)
    C1' 0.060(7) 0.062(11) 0.039(5) -0.023(7) 0.007(4) -0.006(5)
    C2' 0.054(6) 0.026(8) 0.036(4) 0.009(6) 0.001(4) -0.002(4)
    C3' 0.041(4) 0.027(8) 0.038(4) 0.014(4) 0.008(3) 0.007(4)
    C4' 0.049(5) 0.021(7) 0.049(5) 0.011(4) 0.003(4) 0.003(5)
    C5' 0.049(5) 0.054(10) 0.043(5) -0.003(6) -0.006(4) -0.013(5)
    C6' 0.040(3) 0.045(4) 0.037(3) 0.016(3) 0.000(3) -0.005(3)
    C7' 0.040(4) 0.057(5) 0.058(5) -0.005(3) -0.004(3) 0.017(4)
    C8' 0.045(4) 0.030(5) 0.041(4) 0.012(3) -0.005(3) 0.003(3)
    C9' 0.016(4) 0.062(5) 0.035(4) 0.011(3) 0.009(3) -0.009(3)
    C10' 0.042(5) 0.065(6) 0.030(4) -0.003(4) 0.010(4) -0.023(3)
    C11' 0.053(5) 0.065(8) 0.040(6) -0.015(4) 0.011(4) -0.015(5)
    C12' 0.048(5) 0.076(6) 0.051(5) -0.015(4) 0.023(4) 0.007(4)
    C13' 0.063(5) 0.049(5) 0.035(4) 0.002(4) 0.016(3) 0.010(3)
    Cl1' 0.065(3) 0.099(3) 0.096(5) 0.0217(19) 0.016(3) -0.007(3)
_geom_special_details
;
All e.s.d.'s (except the e.s.d. in the dihedral angle between two l.s. planes)
are estimated using the full covariance matrix. The cell e.s.d.'s are taken
into account individually in the estimation of e.s.d.'s in distances, angles
and torsion angles; correlations between e.s.d.'s in cell parameters are only
used when they are defined by crystal symmetry. An approximate (isotropic)
treatment of cell e.s.d.'s is used for estimating e.s.d.'s involving l.s.
planes.
;
loop_
    _geom_bond_atom_site_label_1
    _geom_bond_atom_site_label_2
    _geom_bond_site_symmetry_2
    _geom_bond_distance
    _geom_bond_publ_flag
    O1 N1 . 1.396(7) ?
    O1 H1 . 0.8200 ?
    N1 C2 . 1.292(8) ?
    C1 C2 . 1.497(7) ?
    C1 C6 . 1.520(12) ?
    C1 H1A . 0.9700 ?
    C1 H1B . 0.9700 ?
    C2 C3 . 1.448(7) ?
    C3 C4 . 1.324(7) ?
    C3 H3 . 0.9300 ?
    C4 C7 . 1.524(6) ?
    C4 C5 . 1.532(10) ?
    C5 C6 . 1.456(10) ?
    C5 H5A . 0.9700 ?
    C5 H5B . 0.9700 ?
    C6 C8 . 1.535(6) ?
    C6 H6 . 0.9800 ?
    C7 H7A . 0.9600 ?
    C7 H7B . 0.9600 ?
    C7 H7C . 0.9600 ?
    C8 C9 . 1.3900 ?
    C8 C13 . 1.3900 ?
    C9 C10 . 1.3900 ?
    C9 H9 . 0.9300 ?
    C10 C11 . 1.3900 ?
    C10 Cl1 . 1.687(5) ?
    C11 C12 . 1.3900 ?
    C11 H11 . 0.9300 ?
    C12 C13 . 1.3900 ?
    C12 H12 . 0.9300 ?
    C13 H13 . 0.9300 ?
    O1' N1' . 1.400(7) ?
    O1' H1' . 0.8200 ?
    N1' C2' . 1.290(9) ?
    C1' C2' . 1.496(8) ?
    C1' C6' . 1.520(13) ?
    C1' H1'1 . 0.9700 ?
    C1' H1'2 . 0.9700 ?
    C2' C3' . 1.449(8) ?
    C3' C4' . 1.324(8) ?
    C3' H3' . 0.9300 ?
    C4' C7' . 1.525(7) ?
    C4' C5' . 1.533(10) ?
    C5' C6' . 1.454(10) ?
    C5' H5'1 . 0.9700 ?
    C5' H5'2 . 0.9700 ?
    C6' C8' . 1.525(6) ?
    C6' H6' . 0.9800 ?
    C7' H7'1 . 0.9600 ?
    C7' H7'2 . 0.9600 ?
    C7' H7'3 . 0.9600 ?
    C8' C13' . 1.3900 ?
    C8' C9' . 1.3900 ?
    C9' C10' . 1.3900 ?
    C9' H9' . 0.9300 ?
    C10' C11' . 1.3900 ?
    C10' Cl1' . 1.710(6) ?
    C11' C12' . 1.3900 ?
    C11' H11' . 0.9300 ?
    C12' C13' . 1.3900 ?
    C12' H12' . 0.9300 ?
    C13' H13' . 0.9300 ?
loop_
    _geom_angle_atom_site_label_1
    _geom_angle_atom_site_label_2
    _geom_angle_atom_site_label_3
    _geom_angle_site_symmetry_1
    _geom_angle_site_symmetry_3
    _geom_angle
    _geom_angle_publ_flag
    N1 O1 H1 . . 109.5 ?
    C2 N1 O1 . . 108.8(13) ?
    C2 C1 C6 . . 112.9(9) ?
    C2 C1 H1A . . 109.0 ?
    C6 C1 H1A . . 109.0 ?
    C2 C1 H1B . . 109.0 ?
    C6 C1 H1B . . 109.0 ?
    H1A C1 H1B . . 107.8 ?
    N1 C2 C3 . . 115.9(11) ?
    N1 C2 C1 . . 126.9(11) ?
    C3 C2 C1 . . 117.1(7) ?
    C4 C3 C2 . . 123.5(9) ?
    C4 C3 H3 . . 118.2 ?
    C2 C3 H3 . . 118.2 ?
    C3 C4 C7 . . 124.2(11) ?
    C3 C4 C5 . . 123.7(9) ?
    C7 C4 C5 . . 111.8(7) ?
    C6 C5 C4 . . 111.8(9) ?
    C6 C5 H5A . . 109.3 ?
    C4 C5 H5A . . 109.3 ?
    C6 C5 H5B . . 109.3 ?
    C4 C5 H5B . . 109.3 ?
    H5A C5 H5B . . 107.9 ?
    C5 C6 C1 . . 121.1(10) ?
    C5 C6 C8 . . 113.3(8) ?
    C1 C6 C8 . . 110.5(7) ?
    C5 C6 H6 . . 103.2 ?
    C1 C6 H6 . . 103.2 ?
    C8 C6 H6 . . 103.2 ?
    C4 C7 H7A . . 109.5 ?
    C4 C7 H7B . . 109.5 ?
    H7A C7 H7B . . 109.5 ?
    C4 C7 H7C . . 109.5 ?
    H7A C7 H7C . . 109.5 ?
    H7B C7 H7C . . 109.5 ?
    C9 C8 C13 . . 120.0 ?
    C9 C8 C6 . . 122.9(4) ?
    C13 C8 C6 . . 117.1(4) ?
    C8 C9 C10 . . 120.0 ?
    C8 C9 H9 . . 120.0 ?
    C10 C9 H9 . . 120.0 ?
    C9 C10 C11 . . 120.0 ?
    C9 C10 Cl1 . . 115.3(3) ?
    C11 C10 Cl1 . . 124.6(3) ?
    C12 C11 C10 . . 120.0 ?
    C12 C11 H11 . . 120.0 ?
    C10 C11 H11 . . 120.0 ?
    C11 C12 C13 . . 120.0 ?
    C11 C12 H12 . . 120.0 ?
    C13 C12 H12 . . 120.0 ?
    C12 C13 C8 . . 120.0 ?
    C12 C13 H13 . . 120.0 ?
    C8 C13 H13 . . 120.0 ?
    N1' O1' H1' . . 109.5 ?
    C2' N1' O1' . . 118.0(16) ?
    C2' C1' C6' . . 113.0(10) ?
    C2' C1' H1'1 . . 109.0 ?
    C6' C1' H1'1 . . 109.0 ?
    C2' C1' H1'2 . . 109.0 ?
    C6' C1' H1'2 . . 109.0 ?
    H1'1 C1' H1'2 . . 107.8 ?
    N1' C2' C3' . . 118.6(13) ?
    N1' C2' C1' . . 120.7(13) ?
    C3' C2' C1' . . 120.0(9) ?
    C4' C3' C2' . . 123.1(10) ?
    C4' C3' H3' . . 118.5 ?
    C2' C3' H3' . . 118.5 ?
    C3' C4' C7' . . 121.2(13) ?
    C3' C4' C5' . . 114.8(10) ?
    C7' C4' C5' . . 123.4(10) ?
    C6' C5' C4' . . 123.9(11) ?
    C6' C5' H5'1 . . 106.4 ?
    C4' C5' H5'1 . . 106.4 ?
    C6' C5' H5'2 . . 106.4 ?
    C4' C5' H5'2 . . 106.4 ?
    H5'1 C5' H5'2 . . 106.4 ?
    C5' C6' C1' . . 109.9(12) ?
    C5' C6' C8' . . 117.3(9) ?
    C1' C6' C8' . . 113.4(7) ?
    C5' C6' H6' . . 105.0 ?
    C1' C6' H6' . . 105.0 ?
    C8' C6' H6' . . 105.0 ?
    C4' C7' H7'1 . . 109.5 ?
    C4' C7' H7'2 . . 109.5 ?
    H7'1 C7' H7'2 . . 109.5 ?
    C4' C7' H7'3 . . 109.5 ?
    H7'1 C7' H7'3 . . 109.5 ?
    H7'2 C7' H7'3 . . 109.5 ?
    C13' C8' C9' . . 120.0 ?
    C13' C8' C6' . . 121.7(3) ?
    C9' C8' C6' . . 118.3(3) ?
    C10' C9' C8' . . 120.0 ?
    C10' C9' H9' . . 120.0 ?
    C8' C9' H9' . . 120.0 ?
    C11' C10' C9' . . 120.0 ?
    C11' C10' Cl1' . . 115.5(4) ?
    C9' C10' Cl1' . . 124.4(4) ?
    C10' C11' C12' . . 120.0 ?
    C10' C11' H11' . . 120.0 ?
    C12' C11' H11' . . 120.0 ?
    C13' C12' C11' . . 120.0 ?
    C13' C12' H12' . . 120.0 ?
    C11' C12' H12' . . 120.0 ?
    C12' C13' C8' . . 120.0 ?
    C12' C13' H13' . . 120.0 ?
    C8' C13' H13' . . 120.0 ?
loop_
    _geom_torsion_atom_site_label_1
    _geom_torsion_atom_site_label_2
    _geom_torsion_atom_site_label_3
    _geom_torsion_atom_site_label_4
    _geom_torsion_site_symmetry_1
    _geom_torsion_site_symmetry_2
    _geom_torsion_site_symmetry_3
    _geom_torsion_site_symmetry_4
    _geom_torsion
    _geom_torsion_publ_flag
    O1 N1 C2 C3 . . . . -177.7(17) ?
    O1 N1 C2 C1 . . . . 7(3) ?
    C6 C1 C2 N1 . . . . 149(2) ?
    C6 C1 C2 C3 . . . . -27(2) ?
    N1 C2 C3 C4 . . . . -171.4(18) ?
    C1 C2 C3 C4 . . . . 5(3) ?
    C2 C3 C4 C7 . . . . -176.5(15) ?
    C2 C3 C4 C5 . . . . 10(3) ?
    C3 C4 C5 C6 . . . . 0(3) ?
    C7 C4 C5 C6 . . . . -174.3(14) ?
    C4 C5 C6 C1 . . . . -25(3) ?
    C4 C5 C6 C8 . . . . -159.4(14) ?
    C2 C1 C6 C5 . . . . 38(2) ?
    C2 C1 C6 C8 . . . . 174.1(12) ?
    C5 C6 C8 C9 . . . . -108.1(13) ?
    C1 C6 C8 C9 . . . . 112.4(10) ?
    C5 C6 C8 C13 . . . . 71.8(13) ?
    C1 C6 C8 C13 . . . . -67.7(10) ?
    C13 C8 C9 C10 . . . . 0.0 ?
    C6 C8 C9 C10 . . . . 179.9(3) ?
    C8 C9 C10 C11 . . . . 0.0 ?
    C8 C9 C10 Cl1 . . . . -177.8(5) ?
    C9 C10 C11 C12 . . . . 0.0 ?
    Cl1 C10 C11 C12 . . . . 177.6(6) ?
    C10 C11 C12 C13 . . . . 0.0 ?
    C11 C12 C13 C8 . . . . 0.0 ?
    C9 C8 C13 C12 . . . . 0.0 ?
    C6 C8 C13 C12 . . . . -179.9(3) ?
    O1' N1' C2' C3' . . . . 177(2) ?
    O1' N1' C2' C1' . . . . -13(4) ?
    C6' C1' C2' N1' . . . . -140(2) ?
    C6' C1' C2' C3' . . . . 30(3) ?
    N1' C2' C3' C4' . . . . 172(2) ?
    C1' C2' C3' C4' . . . . 2(3) ?
    C2' C3' C4' C7' . . . . 171.5(18) ?
    C2' C3' C4' C5' . . . . -16(3) ?
    C3' C4' C5' C6' . . . . -2(4) ?
    C7' C4' C5' C6' . . . . 170.0(19) ?
    C4' C5' C6' C1' . . . . 32(3) ?
    C4' C5' C6' C8' . . . . 163(2) ?
    C2' C1' C6' C5' . . . . -43(2) ?
    C2' C1' C6' C8' . . . . -176.8(15) ?
    C5' C6' C8' C13' . . . . 111.6(16) ?
    C1' C6' C8' C13' . . . . -118.5(12) ?
    C5' C6' C8' C9' . . . . -70.0(16) ?
    C1' C6' C8' C9' . . . . 59.9(12) ?
    C13' C8' C9' C10' . . . . 0.0 ?
    C6' C8' C9' C10' . . . . -178.4(4) ?
    C8' C9' C10' C11' . . . . 0.0 ?
    C8' C9' C10' Cl1' . . . . 175.1(6) ?
    C9' C10' C11' C12' . . . . 0.0 ?
    Cl1' C10' C11' C12' . . . . -175.5(6) ?
    C10' C11' C12' C13' . . . . 0.0 ?
    C11' C12' C13' C8' . . . . 0.0 ?
    C9' C8' C13' C12' . . . . 0.0 ?
    C6' C8' C13' C12' . . . . 178.4(4) ?
