# Supplementary material for: N-[(1E)-5-(3-Chloro­phen­yl)-3-methyl­cyclo­hex-2-en-1-yl­idene]hydroxyl­amine
Source: Acta Crystallogr Sect E Struct Rep Online. 2013 Feb 28;69(Pt 3):o449. doi: 10.1107/S1600536813004698 (PMC3588505; doi:10.1107/S1600536813004698)
Supplement: Supplementary file 2 [file e-69-0o449-Isup2.hkl]

#
# h,k,l, Fc-squared, Fo-squared, sigma(Fo-squared) and status flag
#
data_I
_shelx_title ' SUBBIAHPANDIMV1 in I4(1)/a'
_shelx_refln_list_code          4
_shelx_F_calc_maximum      539.68
_exptl_crystal_F_000      1984.00
_reflns_d_resolution_high  0.8107
 
loop_
 _symmetry_equiv_pos_as_xyz
 'x, y, z'
 '-x+1/2, -y, z+1/2'
 '-y+3/4, x+1/4, z+1/4'
 'y+3/4, -x+3/4, z+3/4'
 'x+1/2, y+1/2, z+1/2'
 '-x+1, -y+1/2, z+1'
 '-y+5/4, x+3/4, z+3/4'
 'y+5/4, -x+5/4, z+5/4'
 '-x, -y, -z'
 'x-1/2, y, -z-1/2'
 'y-3/4, -x-1/4, -z-1/4'
 '-y-3/4, x-3/4, -z-3/4'
 '-x+1/2, -y+1/2, -z+1/2'
 'x, y+1/2, -z'
 'y-1/4, -x+1/4, -z+1/4'
 '-y-1/4, x-1/4, -z-1/4'
 
_cell_length_a    19.7898
_cell_length_b    19.7898
_cell_length_c    12.4416
_cell_angle_alpha  90.000
_cell_angle_beta   90.000
_cell_angle_gamma  90.000
 
_shelx_F_squared_multiplier     1.000
 
loop_
 _refln_index_h
 _refln_index_k
 _refln_index_l
 _refln_F_squared_calc
 _refln_F_squared_meas
 _refln_F_squared_sigma
 _refln_observed_status
   0   2   0      832.70      920.42    143.96 o
   2   2   0    30264.23    33373.45    275.64 o
  -2   4   0     3321.30     3231.85     60.39 o
   0   4   0    11674.32    12263.02    193.25 o
   2   4   0     7203.83     8734.12     85.34 o
   4   4   0   291252.25   284725.09   5259.95 o
  -4   6   0     4588.39     4442.71     45.40 o
  -2   6   0    12303.29    14887.39    287.50 o
   0   6   0     1832.24     1631.70     37.21 o
   2   6   0     2082.43     1253.15     15.07 o
   4   6   0     5076.57     5188.41     53.03 o
   6   6   0       36.59       60.85      6.70 o
  -6   8   0     3420.05     3716.50     42.99 o
  -4   8   0      856.29     1366.21     19.43 o
  -2   8   0       32.34       38.70      7.08 o
   0   8   0      171.61        7.64      4.19 o
   2   8   0     5276.67     3653.14     41.83 o
   4   8   0    17316.37    17792.75    184.98 o
   6   8   0    26508.97    30226.93    333.30 o
   8   8   0     9573.22    10342.60    131.07 o
  -8  10   0       88.23       65.05      7.78 o
  -6  10   0      217.16       70.01      6.03 o
  -4  10   0    25750.01    25818.07    266.42 o
  -2  10   0     8421.96     8155.88    151.45 o
   0  10   0      109.72      125.62      8.07 o
   2  10   0     2253.80     2656.94     48.44 o
   4  10   0       53.04       59.10      6.99 o
   6  10   0       86.00       61.81      8.14 o
   8  10   0     1585.59     1211.43     34.95 o
  10  10   0       11.94       -6.37      6.37 o
 -10  12   0        7.13       -5.52      9.69 o
  -8  12   0     2111.44     1947.34     33.70 o
  -6  12   0     1948.39     1645.15     23.03 o
  -4  12   0     1083.39      743.44     13.71 o
  -2  12   0     4260.74     3947.95     82.56 o
   0  12   0     9081.18    10064.29    131.40 o
   2  12   0     9191.45    11111.22    119.40 o
   4  12   0     1332.72     1452.82     22.18 o
   6  12   0      328.17      227.49      9.74 o
   8  12   0     2693.80     2823.94     49.68 o
  10  12   0      177.50      199.70     11.22 o
  12  12   0      829.29     1083.61     38.15 o
 -12  14   0      149.67      243.15     20.53 o
 -10  14   0      958.32      865.95     26.70 o
  -8  14   0      198.36      136.68     12.36 o
  -6  14   0      137.85      159.93      8.25 o
  -4  14   0       51.16      107.93      9.14 o
  -2  14   0      928.98      967.30     32.83 o
   0  14   0     8681.90     9107.79    121.66 o
   2  14   0     1146.64     1077.61     18.27 o
   4  14   0     1788.67     1544.09     24.20 o
   6  14   0      938.30      713.66     19.41 o
   8  14   0      605.17      439.64     18.37 o
  10  14   0     2111.07     1890.76     47.23 o
  12  14   0        0.36       -7.26     12.67 o
  14  14   0       12.20       -2.48     13.78 o
 -14  16   0       11.59      -14.88     14.88 o
 -12  16   0       51.76       79.63     16.03 o
 -10  16   0        0.27       11.92     10.81 o
  -8  16   0     1504.67     1074.19     29.65 o
  -6  16   0      467.81      498.23     16.64 o
  -4  16   0      242.78      299.81     19.06 o
  -2  16   0     3067.43     3643.48     69.00 o
   0  16   0      920.90      863.03     22.41 o
   2  16   0       50.27       10.56      5.72 o
   4  16   0      325.63      182.94     19.09 o
   6  16   0      266.35      293.98     14.32 o
   8  16   0      471.92      426.35     18.78 o
  10  16   0        1.73       10.79     14.32 o
  12  16   0       51.51       55.90     15.46 o
  14  16   0      149.07      149.51     19.60 o
  16  16   0      365.55      446.36     28.27 o
 -16  18   0       18.48       54.24     18.96 o
 -14  18   0       59.84      109.39     23.58 o
 -12  18   0       75.53      123.53     18.02 o
 -10  18   0      140.58      155.74     24.07 o
  -8  18   0      225.47      471.90     20.89 o
  -6  18   0        6.45       -4.18      7.30 o
  -4  18   0      200.51      219.96     19.28 o
  -2  18   0       37.65       94.65     17.77 o
   0  18   0      831.36      704.29     32.15 o
   2  18   0      703.91      602.43     17.94 o
   4  18   0      318.90      401.89     16.57 o
   6  18   0     2231.11     2351.25     68.32 o
   8  18   0       95.09       37.98     23.91 o
  10  18   0      185.76      176.96     18.44 o
  12  18   0        0.99        8.99     14.20 o
  14  18   0      129.40      252.86     23.76 o
  16  18   0        3.48       14.72     16.92 o
 -12  20   0       10.95      -10.02     13.16 o
 -10  20   0        3.36        5.50     11.51 o
  -8  20   0      731.37      900.13     28.68 o
  -6  20   0        4.09        5.40      9.83 o
  -4  20   0     1321.55     1209.28     43.93 o
  -2  20   0       25.64      -15.30     15.30 o
   0  20   0      261.11      434.79     28.48 o
   2  20   0      280.58      419.30     27.53 o
   4  20   0       21.44        6.17     15.98 o
   6  20   0       60.94       63.75     11.65 o
   8  20   0       14.49      -13.12     13.12 o
  10  20   0      150.97      146.30     19.72 o
  12  20   0      756.37      697.66     34.25 o
 -10  22   0       40.90       29.38     18.63 o
  -8  22   0       29.30       46.50     20.63 o
  -6  22   0       21.11       -2.32     18.48 o
  -4  22   0       20.37       23.10     21.37 o
  -2  22   0       51.06       75.14     21.35 o
   0  22   0        0.97       10.65     17.69 o
   2  22   0      781.59     1275.73     34.37 o
   4  22   0       62.44       61.57     15.34 o
   6  22   0       14.86       14.46     17.28 o
   8  22   0      159.06      223.14     25.81 o
  10  22   0        6.36        3.72     19.39 o
  -4  24   0        5.14       57.95     25.22 o
  -2  24   0        0.25        7.97     20.10 o
   0  24   0       67.64      109.32     24.18 o
   2  24   0        2.91       18.52     20.73 o
   4  24   0      118.82      128.77     18.40 o
  -1   2   1     1747.99     2303.24     18.99 o
   1   2   1      942.54      831.35      9.75 o
  -2   3   1     5643.65     5513.27     37.72 o
   0   3   1    77863.28    73230.27    536.17 o
   2   3   1    21370.10    24396.27    155.15 o
  -3   4   1     3493.72     4091.34     29.92 o
  -1   4   1    14639.52    14249.78    109.99 o
   1   4   1     6056.11     4486.73     38.51 o
   3   4   1    81889.66    84890.42    553.01 o
  -4   5   1    20251.29    20672.85    145.50 o
  -2   5   1    18466.14    19526.89    143.34 o
   0   5   1    11167.07    11768.54    102.58 o
   2   5   1      182.09      117.56      4.33 o
   4   5   1    47864.88    50316.84    318.77 o
  -5   6   1     9842.09     8674.68     70.33 o
  -3   6   1      124.85      234.73      4.81 o
  -1   6   1    14225.07    14495.56    133.03 o
   1   6   1      526.20     1067.03     10.49 o
   3   6   1     6342.08     7519.70     58.85 o
   5   6   1    12026.30    12928.88     92.46 o
  -6   7   1      142.65      154.87      4.52 o
  -4   7   1     8550.29     7697.82     60.22 o
  -2   7   1     1395.90     1311.32     15.00 o
   0   7   1     2480.94     2402.58     24.06 o
   2   7   1      818.56      870.07     13.10 o
   4   7   1      748.78      816.28     10.83 o
   6   7   1    19844.93    21586.04    170.00 o
  -7   8   1     2502.78     2418.01     23.64 o
  -5   8   1      304.11      368.88      8.51 o
  -3   8   1       10.77       59.28      4.64 o
  -1   8   1       81.23      104.85      6.07 o
   1   8   1     5333.31     4268.41     36.63 o
   3   8   1     1957.10     1604.75     15.03 o
   5   8   1     5376.93     5143.59     41.13 o
   7   8   1     2688.40     2633.46     25.33 o
  -8   9   1     1432.83     1387.13     15.47 o
  -6   9   1     3598.09     3728.72     33.61 o
  -4   9   1      570.54      787.59     10.57 o
  -2   9   1      185.24      114.66      4.23 o
   0   9   1        2.15       16.46      3.15 o
   2   9   1    10178.79     8575.96     67.47 o
   4   9   1    10764.75    10974.57     79.74 o
   6   9   1      115.24       99.11      4.60 o
   8   9   1    13056.50    13808.92    111.55 o
  -9  10   1      406.45      540.18     10.78 o
  -7  10   1     1587.28     1815.78     20.61 o
  -5  10   1     3437.73     3610.47     34.22 o
  -3  10   1     4366.09     5530.04     52.76 o
  -1  10   1     4315.41     4395.77     45.55 o
   1  10   1      880.63      751.65     11.26 o
   3  10   1     1452.18     1718.06     17.37 o
   5  10   1      665.21      498.20      8.84 o
   7  10   1     6478.27     6767.70     60.06 o
   9  10   1     3565.51     3896.79     40.28 o
 -10  11   1      100.15      143.37      8.31 o
  -8  11   1       76.35       42.47      6.44 o
  -6  11   1     2985.99     3105.10     30.91 o
  -4  11   1      738.37      930.93     11.65 o
  -2  11   1     3112.57     3256.31     35.77 o
   0  11   1      575.04      427.52      8.98 o
   2  11   1     4000.98     3547.74     31.08 o
   4  11   1      427.75      405.62      8.48 o
   6  11   1       80.75       63.01      4.21 o
   8  11   1     3083.88     2921.70     30.03 o
  10  11   1     2545.26     2680.91     42.50 o
 -11  12   1     1493.21     1561.14     25.30 o
  -9  12   1      603.54      521.08     11.44 o
  -7  12   1     1393.91     1485.72     18.49 o
  -5  12   1      440.83      670.41     11.06 o
  -3  12   1      145.81      173.04      6.17 o
  -1  12   1      199.12      346.64     12.50 o
   1  12   1       45.47       20.34      3.55 o
   3  12   1      554.61      740.11     10.31 o
   5  12   1      654.20      549.84      9.63 o
   7  12   1       10.34        2.90      4.47 o
   9  12   1      426.42      415.66     10.55 o
  11  12   1     1349.86     1264.31     21.99 o
 -12  13   1      122.58      155.20     10.29 o
 -10  13   1      737.48      743.48     17.76 o
  -8  13   1      342.17      260.77      8.28 o
  -6  13   1        7.75        3.20      4.14 o
  -4  13   1       82.09       68.15      4.14 o
  -2  13   1     1368.11     1148.88     26.81 o
   0  13   1      247.64      182.67      7.97 o
   2  13   1      217.77      283.94      7.98 o
   4  13   1       86.03       72.35      4.70 o
   6  13   1      266.96      208.14      7.18 o
   8  13   1      987.34      992.14     14.82 o
  10  13   1       34.50        6.62      8.54 o
  12  13   1       24.54       -2.76      9.07 o
 -13  14   1      318.46      391.86     16.52 o
 -11  14   1       29.06       10.24      7.57 o
  -9  14   1      148.65      215.14      9.86 o
  -7  14   1     1048.29     1337.55     17.40 o
  -5  14   1       10.29       22.79      4.23 o
  -3  14   1     2306.80     2426.85     26.37 o
  -1  14   1      650.15      906.12     16.04 o
   1  14   1        6.48       17.23      3.57 o
   3  14   1       83.41       44.48      4.32 o
   5  14   1     1505.88     1600.97     17.97 o
   7  14   1       53.29       28.62      6.39 o
   9  14   1      765.73      691.45     15.46 o
  11  14   1      280.83      250.93     13.92 o
  13  14   1       13.55       21.85     12.90 o
 -14  15   1       26.38       32.26     10.78 o
 -12  15   1      173.35      225.27     13.47 o
 -10  15   1      120.53      115.64      8.82 o
  -8  15   1      589.71      587.19     15.15 o
  -6  15   1      627.35      642.28     11.58 o
  -4  15   1      244.14      327.33      8.82 o
  -2  15   1      248.09      242.29     10.63 o
   0  15   1     1877.83     1752.85     24.63 o
   2  15   1      820.33      879.84     11.89 o
   4  15   1       68.80       56.24      6.10 o
   6  15   1     1234.38     1154.19     19.20 o
   8  15   1       43.64       39.89      8.19 o
  10  15   1        0.27        4.00      9.92 o
  12  15   1        5.60       13.35      9.58 o
  14  15   1       39.69       11.69     10.40 o
 -15  16   1        5.75        0.86     10.56 o
 -13  16   1      165.97      176.13     12.55 o
 -11  16   1       25.90       17.74      7.76 o
  -9  16   1      184.89      121.03      8.57 o
  -7  16   1      330.20      270.25      9.95 o
  -5  16   1       59.87       94.48      6.65 o
  -3  16   1      364.05      376.35     10.93 o
  -1  16   1       17.97       93.09      8.88 o
   1  16   1       18.06        8.18      3.83 o
   3  16   1      117.76      205.23      7.43 o
   5  16   1      155.64      140.87     10.19 o
   7  16   1       36.73       91.20      8.09 o
   9  16   1      347.10      436.98     16.75 o
  11  16   1       59.25       97.92     11.24 o
  13  16   1       43.97       48.31     11.11 o
  15  16   1       65.75       51.64     11.35 o
 -16  17   1       53.09       41.73     12.37 o
 -14  17   1       14.77        2.46     10.15 o
 -12  17   1        5.06        4.86      9.11 o
 -10  17   1        7.19       -0.19     10.60 o
  -8  17   1        0.85        0.38      6.44 o
  -6  17   1       19.38       16.88      6.41 o
  -4  17   1     1513.18     1356.68     25.28 o
  -2  17   1        1.90        5.50      5.97 o
   0  17   1        6.00        4.19      5.48 o
   2  17   1       23.93       50.66      6.13 o
   4  17   1     2164.03     2238.60     28.14 o
   6  17   1       96.92      167.08      9.52 o
   8  17   1      135.06      222.51     12.06 o
  10  17   1       16.67       59.70     10.58 o
  12  17   1      178.53      204.92     14.20 o
  14  17   1        7.57        8.82     11.24 o
  16  17   1        2.15       -0.54     11.23 o
 -15  18   1      135.01      147.19     14.09 o
 -13  18   1       26.26       14.47     12.18 o
 -11  18   1       53.17       42.78      9.87 o
  -9  18   1        3.21       10.22      7.11 o
  -7  18   1      127.71      122.14      8.50 o
  -5  18   1        5.89       14.39      7.23 o
  -3  18   1      433.90      429.38     17.53 o
  -1  18   1       12.85        7.18     10.45 o
   1  18   1       11.82       -0.41      5.78 o
   3  18   1       44.22       36.01      6.89 o
   5  18   1      303.29      295.42     13.98 o
   7  18   1      432.10      471.01     13.83 o
   9  18   1       33.90       22.31      9.70 o
  11  18   1        0.14       -2.00      9.79 o
  13  18   1        3.03       11.36     12.39 o
  15  18   1        6.55       -1.57     10.95 o
 -14  19   1       29.87       34.72     11.68 o
 -12  19   1        0.02       -3.28      9.69 o
 -10  19   1       66.97       72.26     10.74 o
  -8  19   1      154.75      146.00      9.09 o
  -6  19   1      269.98      319.37     10.80 o
  -4  19   1        0.15        2.29     10.06 o
  -2  19   1       23.74       28.55      9.01 o
   0  19   1      167.03      197.83     11.56 o
   2  19   1      139.18      130.23      9.42 o
   4  19   1      149.06      147.36      9.55 o
   6  19   1       69.64       57.33      8.35 o
   8  19   1      418.10      472.35     16.33 o
  10  19   1      120.11      129.22     14.37 o
  12  19   1       92.00       85.64     12.97 o
  14  19   1      205.99      169.32     14.34 o
 -13  20   1       46.40       32.38     11.56 o
 -11  20   1       11.00        0.55      9.83 o
  -9  20   1        5.56        3.49      8.20 o
  -7  20   1        6.51        6.07      7.02 o
  -5  20   1       31.47       16.13      9.43 o
  -3  20   1       91.34       53.55     10.06 o
  -1  20   1       12.14        8.87     10.65 o
   1  20   1       10.06       17.34      9.46 o
   3  20   1       75.03      103.69      9.65 o
   5  20   1        0.01       -7.70      7.70 o
   7  20   1       58.37       50.14      9.66 o
   9  20   1      123.71       96.42     14.38 o
  11  20   1        3.94        2.63     10.78 o
  13  20   1        2.01       -2.51     11.03 o
 -12  21   1        6.04       18.45     11.61 o
 -10  21   1      115.07      105.84     14.83 o
  -8  21   1      113.29       72.82      9.40 o
  -6  21   1       36.44       12.79     10.68 o
  -4  21   1      103.86       69.61     14.43 o
  -2  21   1      152.74      174.92     12.58 o
   0  21   1      106.57      154.81     11.69 o
   2  21   1      152.53      218.46     11.12 o
   4  21   1       16.30       25.22      9.84 o
   6  21   1      155.16      170.90     14.21 o
   8  21   1      283.02      325.36     20.54 o
  10  21   1        4.16      -13.15     13.85 o
  12  21   1        1.58       -7.52     10.65 o
  -9  22   1       82.77       55.04     10.17 o
  -7  22   1        0.43       -1.42     13.17 o
  -5  22   1        3.97        8.98      9.35 o
  -3  22   1        0.30       39.54     14.02 o
  -1  22   1       25.07        1.09      9.96 o
   1  22   1        0.16       -0.74      8.00 o
   3  22   1      196.40      122.47     11.79 o
   5  22   1      125.86       79.61     12.66 o
   7  22   1       40.73       36.24     12.75 o
   9  22   1       41.63       54.79     13.02 o
  -8  23   1       13.28       13.77     15.29 o
  -6  23   1        0.46        4.87     13.86 o
  -4  23   1       35.17       28.62     14.26 o
  -2  23   1       50.66       62.81     15.28 o
   0  23   1        3.00       12.93     10.90 o
   2  23   1        0.67       -2.53     12.72 o
   4  23   1       16.00       26.40      9.77 o
   6  23   1      159.30      174.67     13.68 o
   8  23   1       12.03       -5.56     11.81 o
  -3  24   1        0.31       -4.11     16.11 o
  -1  24   1       27.89       53.10     15.53 o
   1  24   1       21.18        7.51     11.48 o
   3  24   1       42.49       25.47     10.85 o
   1   1   2      410.36      281.18      4.40 o
   0   2   2    33488.77    34850.98    273.93 o
   2   2   2      695.97     1107.02      9.92 o
  -1   3   2    44889.03    45497.80    319.17 o
   1   3   2    17241.10    18789.24    154.62 o
   3   3   2       14.99        6.44      1.95 o
  -2   4   2   172849.28   162619.77   1137.05 o
   0   4   2     9828.33     8651.30     70.00 o
   2   4   2    16253.43    18123.08    148.76 o
   4   4   2      246.00      529.70      7.20 o
  -3   5   2    15942.64    15339.63    108.87 o
  -1   5   2     5339.28     5112.11     42.89 o
   1   5   2     2581.10     2969.75     27.29 o
   3   5   2     7985.53     9360.75     67.58 o
   5   5   2      112.58      224.04      4.68 o
  -4   6   2    11212.95    10037.00     72.60 o
  -2   6   2     5543.37     5370.41     43.29 o
   0   6   2    12905.39    13463.69    112.62 o
   2   6   2    11065.47    11954.36     95.53 o
   4   6   2    10980.37    10943.52     78.99 o
   6   6   2        2.83        6.99      2.82 o
  -5   7   2      204.27      194.03      6.00 o
  -3   7   2      537.47      674.57      8.09 o
  -1   7   2      178.32       24.76      3.36 o
   1   7   2      606.21      665.04     13.86 o
   3   7   2     3766.14     4105.24     34.07 o
   5   7   2        0.05        0.03      2.95 o
   7   7   2       16.83       16.50      4.64 o
  -6   8   2    39683.79    43229.69    312.27 o
  -4   8   2     7757.11     7323.55     58.52 o
  -2   8   2      404.11      421.59      9.86 o
   0   8   2     1111.04     1202.68     13.69 o
   2   8   2       50.40       58.26      3.62 o
   4   8   2     5481.29     6498.63     48.98 o
   6   8   2     4134.69     4974.05     40.36 o
   8   8   2     5484.80     5360.28     47.29 o
  -7   9   2     1288.65     1171.13     14.26 o
  -5   9   2       63.26       51.70      5.69 o
  -3   9   2        2.73        2.93      2.83 o
  -1   9   2     1182.52     1479.77     17.47 o
   1   9   2      754.69      712.61     10.66 o
   3   9   2     1873.66     2477.92     27.26 o
   5   9   2       75.15      104.51      4.64 o
   7   9   2     1503.02     1861.03     20.03 o
   9   9   2       62.96       66.24      5.51 o
  -8  10   2      940.74      841.54     13.45 o
  -6  10   2      387.24      232.70      7.00 o
  -4  10   2      655.13      885.30     11.88 o
  -2  10   2     1136.29     1292.15     17.47 o
   0  10   2       35.65       71.43      3.84 o
   2  10   2     3392.48     3851.54     36.16 o
   4  10   2     1124.42     1410.57     15.29 o
   6  10   2       17.58       14.11      4.17 o
   8  10   2     4551.89     4337.27     39.63 o
  10  10   2      939.66      884.62     13.81 o
  -9  11   2      589.77      537.83     11.85 o
  -7  11   2     1916.54     1856.52     20.91 o
  -5  11   2       90.47       50.81      4.49 o
  -3  11   2      780.49      877.96     10.98 o
  -1  11   2       89.90       45.64      6.06 o
   1  11   2     2539.30     2578.08     25.24 o
   3  11   2       31.87      141.79      5.96 o
   5  11   2     1018.86     1034.43     12.78 o
   7  11   2      117.96       89.81      5.78 o
   9  11   2       52.85       62.29      6.16 o
  11  11   2        0.17       -3.32      6.72 o
 -10  12   2       75.24       14.33      7.10 o
  -8  12   2      999.76      767.05     12.99 o
  -6  12   2      593.54      761.18     11.91 o
  -4  12   2     1148.40     1172.33     14.58 o
  -2  12   2      711.25      569.64     10.95 o
   0  12   2    12217.19    11550.42     99.82 o
   2  12   2     2636.67     2304.54     23.61 o
   4  12   2     4079.46     3757.12     35.05 o
   6  12   2       89.24       63.03      4.99 o
   8  12   2      260.76      294.87      8.70 o
  10  12   2      253.47      313.47      9.19 o
  12  12   2        5.58       -4.87      8.31 o
 -11  13   2      348.35      376.94     13.50 o
  -9  13   2      873.16     1172.71     19.34 o
  -7  13   2        0.45        2.97      5.29 o
  -5  13   2        3.71       -1.32      4.79 o
  -3  13   2      106.29      111.68      4.74 o
  -1  13   2     1228.84     1185.52     18.83 o
   1  13   2       53.91       33.21      4.23 o
   3  13   2        3.65       12.34      4.13 o
   5  13   2      365.42      315.24      7.99 o
   7  13   2      786.07      863.38     17.42 o
   9  13   2     1702.73     2128.31     26.46 o
  11  13   2      600.28      577.15     19.74 o
  13  13   2      479.62      549.37     17.63 o
 -12  14   2      122.14      111.53     10.84 o
 -10  14   2      116.12      179.12      9.59 o
  -8  14   2      136.11       67.56      7.38 o
  -6  14   2     1380.12     1447.05     18.21 o
  -4  14   2      140.67       90.07      5.10 o
  -2  14   2        0.53       -2.33      4.95 o
   0  14   2      272.99      283.75      8.02 o
   2  14   2      477.14      356.84      8.45 o
   4  14   2     2099.69     2006.00     21.56 o
   6  14   2      205.33      244.84      9.05 o
   8  14   2     4207.91     4174.25     46.67 o
  10  14   2      315.47      511.13     15.19 o
  12  14   2     1925.69     1802.41     31.84 o
  14  14   2       50.25       42.91     10.16 o
 -13  15   2       75.53       27.35      9.67 o
 -11  15   2      133.02       67.36      8.13 o
  -9  15   2       32.14       26.91      7.26 o
  -7  15   2       12.71       29.36      6.75 o
  -5  15   2        6.39        4.64      4.75 o
  -3  15   2     1124.51     1268.40     23.65 o
  -1  15   2       17.28       24.58      6.32 o
   1  15   2      115.48      167.62      7.47 o
   3  15   2      111.91      159.31      7.37 o
   5  15   2      162.38      170.21     10.04 o
   7  15   2      180.84      234.43     10.09 o
   9  15   2      247.07      205.05     10.51 o
  11  15   2      568.44      545.30     17.42 o
  13  15   2       15.36       34.66      9.64 o
  15  15   2        0.20       21.01     10.36 o
 -14  16   2      223.30      336.90     17.62 o
 -12  16   2       20.09       74.27      9.73 o
 -10  16   2      296.63      210.66     10.10 o
  -8  16   2       81.59      103.17      8.27 o
  -6  16   2     2784.90     2955.40     35.20 o
  -4  16   2     2076.30     1740.64     21.84 o
  -2  16   2     1411.11     1173.52     18.72 o
   0  16   2       81.49       79.46      5.45 o
   2  16   2      130.13      228.00      7.87 o
   4  16   2     1610.14     1873.24     25.81 o
   6  16   2      914.46      939.47     17.79 o
   8  16   2       56.84       90.76      8.01 o
  10  16   2       15.78       16.40      8.11 o
  12  16   2      288.02      364.08     15.31 o
  14  16   2     1039.38     1120.57     26.79 o
  16  16   2       27.38       47.58     11.99 o
 -15  17   2       53.57       57.49     12.21 o
 -13  17   2      121.29      185.66     13.49 o
 -11  17   2       33.33       47.07      8.73 o
  -9  17   2      104.12      132.21      9.09 o
  -7  17   2      102.82      148.36      9.65 o
  -5  17   2        1.42       21.88      7.23 o
  -3  17   2      210.92      137.57      9.23 o
  -1  17   2       44.05      103.61     10.18 o
   1  17   2        9.38        1.45      5.16 o
   3  17   2      823.86      838.49     17.70 o
   5  17   2      392.41      465.30     12.92 o
   7  17   2       26.14       19.48      7.14 o
   9  17   2       32.93       18.17      8.22 o
  11  17   2        5.33        1.34      8.81 o
  13  17   2       57.97      130.00     12.82 o
  15  17   2       65.74       43.92     11.95 o
  17  17   2       78.57      100.31     13.93 o
 -16  18   2       50.54       48.57     13.12 o
 -14  18   2       26.10      -10.21     10.21 o
 -12  18   2       82.46      189.09     13.63 o
 -10  18   2       15.34        7.73      7.28 o
  -8  18   2        5.83       22.04      7.18 o
  -6  18   2      144.83      106.35      8.45 o
  -4  18   2      379.82      371.20     16.89 o
  -2  18   2       63.98       80.58      8.95 o
   0  18   2       40.12       49.06     10.20 o
   2  18   2      203.42      295.88     11.31 o
   4  18   2      349.60      425.07     12.70 o
   6  18   2       66.20       87.81      8.23 o
   8  18   2      918.78      740.95     18.49 o
  10  18   2       15.70       23.17      9.02 o
  12  18   2       44.53       39.60     10.74 o
  14  18   2        0.04        1.41     11.15 o
  16  18   2       64.13       20.65     12.14 o
 -13  19   2       23.23       16.98     10.94 o
 -11  19   2       24.94       11.36      9.29 o
  -9  19   2        0.76       -7.03      7.03 o
  -7  19   2      162.80      119.50      8.62 o
  -5  19   2       13.22       -1.71      9.63 o
  -3  19   2        1.17       -8.04      9.12 o
  -1  19   2        8.20       31.06      9.58 o
   1  19   2       92.12       85.46      7.12 o
   3  19   2       66.65      116.53      8.44 o
   5  19   2       70.14       17.88      7.78 o
   7  19   2       68.65       50.06      8.81 o
   9  19   2       31.22       28.30      9.04 o
  11  19   2        5.29       12.15     10.02 o
  13  19   2        0.00      -10.02     10.02 o
 -12  20   2       37.86       75.66     12.82 o
 -10  20   2       12.56       -2.34      8.45 o
  -8  20   2      134.40       63.87      8.60 o
  -6  20   2       13.87       14.68      7.57 o
  -4  20   2      155.06      207.62     13.81 o
  -2  20   2      285.53      456.57     20.83 o
   0  20   2      165.01      168.45     11.17 o
   2  20   2       22.79        7.99      7.08 o
   4  20   2      230.74      291.77     11.49 o
   6  20   2       30.97       14.23      8.20 o
   8  20   2        2.66        8.64      8.69 o
  10  20   2       62.71       45.24     11.00 o
  12  20   2       40.15       77.64     12.32 o
 -11  21   2       20.07        9.63     11.20 o
  -9  21   2        6.88        3.01      8.18 o
  -7  21   2        5.24       11.57      8.33 o
  -5  21   2        3.59        9.32     10.29 o
  -3  21   2        0.07       -9.51      9.51 o
  -1  21   2       69.76       99.05     10.12 o
   1  21   2        3.65       -4.50      9.05 o
   3  21   2       68.67       67.20      8.75 o
   5  21   2        3.57        2.27      8.57 o
   7  21   2       42.61       63.02     16.14 o
   9  21   2       23.11       14.08     10.10 o
  11  21   2        0.00       -2.67     11.29 o
 -10  22   2        1.18       -2.71     10.26 o
  -8  22   2       22.27       11.71     11.98 o
  -6  22   2        0.25       -6.12     10.14 o
  -4  22   2       31.32       51.69     11.36 o
  -2  22   2       11.48        1.53      9.31 o
   0  22   2      491.40      513.33     17.33 o
   2  22   2      102.04      166.19     10.00 o
   4  22   2      107.06       92.79     11.06 o
   6  22   2       39.95       25.45     10.46 o
   8  22   2       94.27       75.98     12.30 o
  10  22   2       46.21       52.38     12.59 o
  -7  23   2       36.39       11.53     14.73 o
  -5  23   2        9.09        4.53     10.95 o
  -3  23   2       17.87        9.91     12.26 o
  -1  23   2        0.00        0.22      8.97 o
   1  23   2       25.80       19.22      8.30 o
   3  23   2        0.09       14.80      8.21 o
   5  23   2        2.61       -5.92      9.59 o
   7  23   2       23.46       39.15     15.98 o
  -2  24   2        6.33       15.80     13.94 o
   0  24   2        7.40       33.19     12.59 o
   2  24   2        3.53       -9.57     10.07 o
   0   1   3      466.11      519.97      9.98 o
  -1   2   3     1476.94     1158.89     13.78 o
   1   2   3    14490.12    13246.64    111.94 o
  -2   3   3     4590.47     4020.48     38.20 o
   0   3   3     5567.25     6204.60     56.68 o
   2   3   3     4154.03     3545.87     34.09 o
  -3   4   3     5428.44     6028.20     46.81 o
  -1   4   3      323.24      664.23      8.73 o
   1   4   3      872.28      795.57     10.73 o
   3   4   3    15452.08    15293.65    133.23 o
  -4   5   3     2953.29     2720.35     23.29 o
  -2   5   3      649.80      380.96      6.48 o
   0   5   3     2482.57     2052.78     25.38 o
   2   5   3     2299.76     2646.92     32.40 o
   4   5   3    14828.44    14602.49    117.19 o
  -5   6   3      737.45      766.52      9.56 o
  -3   6   3     9923.52     9793.94     74.09 o
  -1   6   3     4325.04     4673.36     40.55 o
   1   6   3     5597.09     4448.30     40.39 o
   3   6   3     4909.51     5526.66     48.90 o
   5   6   3      681.39      554.98      9.57 o
  -6   7   3    18791.13    18448.31    141.56 o
  -4   7   3      133.63      130.88      4.73 o
  -2   7   3     1928.93     1558.83     19.38 o
   0   7   3       16.20        0.75      2.57 o
   2   7   3      988.61      880.89     13.26 o
   4   7   3      321.23      519.93      8.66 o
   6   7   3       15.42       61.60      5.89 o
  -7   8   3    14402.27    15609.22    126.36 o
  -5   8   3      304.37      251.73     12.31 o
  -3   8   3       13.79       20.78      2.97 o
  -1   8   3      367.40      318.84      8.21 o
   1   8   3     6651.29     6445.01     57.75 o
   3   8   3     4564.04     3734.12     33.71 o
   5   8   3      490.10      336.30      9.28 o
   7   8   3     2037.48     1875.38     22.50 o
  -8   9   3       16.69       -2.01      4.05 o
  -6   9   3     1988.32     2520.37     25.54 o
  -4   9   3     4354.62     4897.79     41.55 o
  -2   9   3      964.01      791.38     10.30 o
   0   9   3     3981.10     3516.16     33.82 o
   2   9   3      256.07      217.17      8.01 o
   4   9   3     5590.61     4655.47     41.32 o
   6   9   3     5928.20     6400.61     53.46 o
   8   9   3      941.76      822.80     12.04 o
  -9  10   3     3049.44     2952.28     29.85 o
  -7  10   3       74.87       54.21      4.59 o
  -5  10   3     3832.29     4453.19     38.78 o
  -3  10   3      879.69      681.85     12.08 o
  -1  10   3     2666.65     3112.94     30.62 o
   1  10   3     1553.77     1858.29     20.64 o
   3  10   3      156.26      223.14      6.19 o
   5  10   3      985.15     1338.84     16.35 o
   7  10   3        0.29        1.11      4.20 o
   9  10   3       83.18      128.45      6.21 o
 -10  11   3     7820.17     7967.23     73.14 o
  -8  11   3      214.63      252.28      7.99 o
  -6  11   3      845.17      727.80     12.13 o
  -4  11   3      988.86      888.98     12.16 o
  -2  11   3     3553.50     3465.65     36.15 o
   0  11   3     2085.35     2143.45     26.07 o
   2  11   3        7.87       21.11      4.13 o
   4  11   3     3874.23     4011.15     38.91 o
   6  11   3      663.00      671.97     11.46 o
   8  11   3     2022.98     2319.61     25.21 o
  10  11   3       77.06      141.28      7.39 o
 -11  12   3     5947.14     6406.24     65.04 o
  -9  12   3       57.95       77.07      8.01 o
  -7  12   3     1767.22     1863.67     21.91 o
  -5  12   3       19.37       25.15      5.03 o
  -3  12   3        1.73       17.57      4.56 o
  -1  12   3     3111.89     2948.68     32.09 o
   1  12   3       58.63       61.30      5.43 o
   3  12   3      546.10      784.59     15.97 o
   5  12   3      245.63      166.04      7.28 o
   7  12   3      154.64      139.08      6.65 o
   9  12   3      630.92      588.03     12.22 o
  11  12   3     3539.94     3684.89     45.19 o
 -12  13   3      839.67      790.63     18.56 o
 -10  13   3     2636.24     2350.02     30.64 o
  -8  13   3      318.04      281.20     10.37 o
  -6  13   3       20.53       35.25      5.37 o
  -4  13   3     1302.92     1218.72     16.84 o
  -2  13   3     1886.95     2016.58     23.51 o
   0  13   3      321.73      359.39     10.27 o
   2  13   3      845.74      859.11     14.02 o
   4  13   3      144.21       51.01      5.18 o
   6  13   3      675.91      557.10     15.12 o
   8  13   3        6.50       -3.02      5.46 o
  10  13   3      200.93      272.09     11.44 o
  12  13   3        8.86       44.08     10.48 o
 -13  14   3      297.80      295.99     13.50 o
 -11  14   3       26.75       11.36      7.26 o
  -9  14   3        9.46       22.22      7.41 o
  -7  14   3        0.14        1.12      6.35 o
  -5  14   3      225.58      177.97      8.67 o
  -3  14   3        5.25       -0.10      4.85 o
  -1  14   3     2063.09     2316.80     27.39 o
   1  14   3       39.67       45.92      5.14 o
   3  14   3       53.87       98.75      6.90 o
   5  14   3      340.17      456.79     11.70 o
   7  14   3      133.39       72.49      7.83 o
   9  14   3      433.51      481.30     13.66 o
  11  14   3       18.13        2.64      7.41 o
  13  14   3       50.62       17.55      9.43 o
 -14  15   3      375.58      434.69     17.37 o
 -12  15   3       25.93       23.24      8.65 o
 -10  15   3      251.48      263.62     10.92 o
  -8  15   3        7.92       10.70      7.08 o
  -6  15   3      605.82      710.17     15.07 o
  -4  15   3      597.02      435.08     12.70 o
  -2  15   3      110.89      125.07      6.69 o
   0  15   3     3321.31     3160.01     35.09 o
   2  15   3        0.15        1.64      5.00 o
   4  15   3      595.17      531.88     13.22 o
   6  15   3       20.52       20.95      7.00 o
   8  15   3     1372.32     1382.04     21.39 o
  10  15   3      112.40       79.98     12.14 o
  12  15   3      113.85      112.61     11.62 o
  14  15   3        1.78        7.99     10.30 o
 -15  16   3        1.71       29.16     13.43 o
 -13  16   3      175.02      190.74     14.83 o
 -11  16   3        5.70        4.87      7.74 o
  -9  16   3       27.17       34.21      7.55 o
  -7  16   3      895.54     1032.78     19.06 o
  -5  16   3      261.02      261.66     11.06 o
  -3  16   3      183.23      148.73      7.80 o
  -1  16   3        8.87        3.10      5.50 o
   1  16   3      499.69      709.58     15.18 o
   3  16   3      242.62      263.17     10.05 o
   5  16   3      137.50       90.90      8.21 o
   7  16   3       23.89        5.93      7.33 o
   9  16   3      821.58      714.30     18.20 o
  11  16   3        4.48       -0.69      8.15 o
  13  16   3      142.03       49.82     11.09 o
  15  16   3       90.13       96.63     12.70 o
 -16  17   3       91.58       67.51     13.03 o
 -14  17   3      145.93      123.55     13.10 o
 -12  17   3       15.70       18.33      9.46 o
 -10  17   3      187.56      165.18     10.15 o
  -8  17   3      121.48       74.81      8.44 o
  -6  17   3      577.18      519.43     14.82 o
  -4  17   3       29.00       50.63      8.02 o
  -2  17   3       31.06       26.32      6.18 o
   0  17   3       45.91       26.22      6.33 o
   2  17   3       30.33       27.24      6.95 o
   4  17   3     1326.00     1209.54     20.69 o
   6  17   3      202.89      150.63      9.40 o
   8  17   3        4.10       15.07      8.60 o
  10  17   3      144.48      130.28     11.44 o
  12  17   3       24.42       35.30     10.55 o
  14  17   3       22.59       41.11     11.37 o
  16  17   3        1.95        0.56     11.65 o
 -15  18   3      173.43      145.73     14.52 o
 -13  18   3       27.01       17.17     10.94 o
 -11  18   3        0.03       -8.22      8.70 o
  -9  18   3        5.21       10.19      7.50 o
  -7  18   3        1.89       -0.96      7.68 o
  -5  18   3        3.83        3.94      7.55 o
  -3  18   3       29.06       19.17      6.32 o
  -1  18   3        7.80        2.78      6.88 o
   1  18   3       43.04       57.27      7.30 o
   3  18   3      172.16      301.95     11.09 o
   5  18   3      556.86      661.67     17.24 o
   7  18   3        0.14       -7.54      7.79 o
   9  18   3       49.32       63.74     10.32 o
  11  18   3       51.41       82.78     11.41 o
  13  18   3       11.78       11.75     11.28 o
  15  18   3       54.61       33.23     11.79 o
 -14  19   3        0.01      -10.15     11.01 o
 -12  19   3       87.27      122.34     12.79 o
 -10  19   3       12.58       31.66      8.96 o
  -8  19   3      315.97      283.84     12.90 o
  -6  19   3      232.54      265.88     12.66 o
  -4  19   3      380.47      516.06     15.46 o
  -2  19   3        7.09        0.60      6.79 o
   0  19   3      276.57      234.23      9.15 o
   2  19   3      213.95      199.38      9.84 o
   4  19   3     1138.36     1036.12     19.81 o
   6  19   3        1.13       12.90      8.47 o
   8  19   3      364.10      429.81     16.40 o
  10  19   3      132.03      165.37     12.84 o
  12  19   3      160.86      173.40     15.20 o
  14  19   3       55.43       76.97     14.01 o
 -13  20   3       21.98        7.47     11.53 o
 -11  20   3       12.06       18.70      9.77 o
  -9  20   3       67.10       47.62     10.78 o
  -7  20   3        4.95       14.84      9.46 o
  -5  20   3       25.27       29.42      8.39 o
  -3  20   3      607.81      722.86     23.52 o
  -1  20   3       49.33       32.56      9.48 o
   1  20   3      187.92      109.37      8.49 o
   3  20   3       10.71       11.79      7.37 o
   5  20   3        7.83       24.37      7.97 o
   7  20   3        6.88       -7.74     10.35 o
   9  20   3        0.66        6.55      9.84 o
  11  20   3       58.66       48.25     12.19 o
  13  20   3       62.66       42.13     12.65 o
 -10  21   3       19.62        6.17     11.39 o
  -8  21   3        2.96       -0.08     10.18 o
  -6  21   3      109.65      123.62     10.31 o
  -4  21   3       25.71        3.25     11.32 o
  -2  21   3       98.88      126.29     14.29 o
   0  21   3       30.91        2.11      7.67 o
   2  21   3      193.91      110.06      9.68 o
   4  21   3        0.30        2.69      8.14 o
   6  21   3       29.57       25.49      9.81 o
   8  21   3      354.39      432.84     17.12 o
  10  21   3       98.16       84.88     11.90 o
  -9  22   3       64.63       69.61     11.76 o
  -7  22   3        0.71        1.02     12.22 o
  -5  22   3       14.53       48.41     13.15 o
  -3  22   3       59.56       46.12     12.55 o
  -1  22   3        4.35        7.06      9.78 o
   1  22   3       90.91      134.86     10.36 o
   3  22   3        1.38       -6.79      8.14 o
   5  22   3       64.99       94.93     12.91 o
   7  22   3       47.94       71.12     14.10 o
   9  22   3       41.48       66.13     11.83 o
  -6  23   3       17.15        6.71     12.49 o
  -4  23   3       15.90        9.50     11.70 o
  -2  23   3       31.14       -3.24      9.97 o
   0  23   3       30.02       31.28     10.91 o
   2  23   3       21.02       28.09      9.49 o
   4  23   3       70.29       93.37     11.30 o
   6  23   3        2.53       29.56     10.74 o
   0   0   4   126541.00   109865.67   1735.98 o
   1   1   4     7580.27     7422.17     63.01 o
   0   2   4      959.09      868.71     11.99 o
   2   2   4     9486.15     8253.25     76.08 o
  -1   3   4      653.28      734.43     11.11 o
   1   3   4     1630.84     1482.37     18.51 o
   3   3   4     3212.39     3036.67     34.50 o
  -2   4   4     3319.71     2986.81     32.11 o
   0   4   4       38.76       44.82      4.30 o
   2   4   4     3154.71     3984.12     41.14 o
   4   4   4     7762.84     6955.58     67.63 o
  -3   5   4    13476.74    14778.31    125.17 o
  -1   5   4      730.17      366.02     12.55 o
   1   5   4     9037.76     9515.11     86.54 o
   3   5   4    11309.97    10977.34    103.50 o
   5   5   4      920.86      722.87     10.62 o
  -4   6   4      759.35      924.29     12.30 o
  -2   6   4     1606.15     1895.99     19.73 o
   0   6   4      355.22      261.83      6.83 o
   2   6   4     2709.76     1952.42     22.18 o
   4   6   4     5441.00     6043.98     56.82 o
   6   6   4     6735.88     6686.66     57.48 o
  -5   7   4        4.08        6.35      3.98 o
  -3   7   4      212.91      287.41      7.79 o
  -1   7   4       61.58      118.96      5.33 o
   1   7   4     4044.43     4676.11     43.74 o
   3   7   4       29.16       63.74      4.83 o
   5   7   4       26.47       74.94      4.82 o
   7   7   4     1324.62     1439.05     17.99 o
  -6   8   4       27.74       13.63      4.25 o
  -4   8   4     3813.03     3487.48     31.14 o
  -2   8   4     9297.37     9841.41     85.24 o
   0   8   4     4021.63     4583.69     41.10 o
   2   8   4      484.67      302.66      8.02 o
   4   8   4     4517.47     5124.88     47.49 o
   6   8   4     4255.52     3634.81     34.48 o
   8   8   4     3306.90     3309.21     32.11 o
  -7   9   4     1291.68     1202.19     18.63 o
  -5   9   4        0.36       16.64      5.20 o
  -3   9   4      935.23      937.76     15.45 o
  -1   9   4        1.64       -3.82      3.82 o
   1   9   4      197.06      244.28      9.70 o
   3   9   4     2533.39     1805.92     20.80 o
   5   9   4       67.42       44.92      4.64 o
   7   9   4       10.57        4.64      5.64 o
   9   9   4        0.05       -0.93      4.65 o
  -8  10   4      185.85      214.11      7.07 o
  -6  10   4      430.53      510.77     10.54 o
  -4  10   4     5464.31     4728.06     47.44 o
  -2  10   4     2094.47     1926.54     23.36 o
   0  10   4     1367.63     1613.76     21.02 o
   2  10   4        0.07       42.00      4.66 o
   4  10   4      577.82      507.73      9.92 o
   6  10   4       22.31       35.19      4.81 o
   8  10   4     1134.63      931.64     15.01 o
  10  10   4        1.47       -3.92      4.72 o
  -9  11   4      316.21      454.95     12.03 o
  -7  11   4     1077.43     1165.17     16.79 o
  -5  11   4     1165.69     1003.13     14.69 o
  -3  11   4       88.91       47.27      4.89 o
  -1  11   4      444.95      343.93      8.87 o
   1  11   4        7.03       -0.73      4.42 o
   3  11   4        3.45        5.13      5.00 o
   5  11   4     1037.58      986.90     14.93 o
   7  11   4        0.02       -5.13      5.13 o
   9  11   4      311.49      297.22      9.41 o
  11  11   4      387.32      332.15     11.39 o
 -10  12   4      168.10      157.79     10.24 o
  -8  12   4     2463.97     2445.77     32.20 o
  -6  12   4      284.53      273.76     10.83 o
  -4  12   4      266.84      301.96      9.16 o
  -2  12   4      110.24      129.19      7.25 o
   0  12   4     1564.26     1910.41     31.29 o
   2  12   4       59.77       36.01      4.78 o
   4  12   4      377.53      475.68     10.45 o
   6  12   4     1074.24     1155.86     17.00 o
   8  12   4      918.66     1326.69     19.63 o
  10  12   4       79.78       89.92      9.42 o
  12  12   4      231.98      191.88     10.24 o
 -11  13   4      498.73      609.67     20.61 o
  -9  13   4       11.83        6.59      8.33 o
  -7  13   4      304.84      302.69     11.12 o
  -5  13   4      413.73      337.63     12.26 o
  -3  13   4      671.00      444.32     10.98 o
  -1  13   4      202.88       87.31      8.59 o
   1  13   4     1244.98     1233.35     19.70 o
   3  13   4     1100.63     1033.20     19.85 o
   5  13   4      419.59      488.76     13.68 o
   7  13   4      157.01       81.57      6.96 o
   9  13   4       12.23       -6.69      6.89 o
  11  13   4       21.11       94.08      9.55 o
  13  13   4      214.08      250.72     14.63 o
 -12  14   4        9.05       19.06      9.31 o
 -10  14   4      918.67      982.90     19.79 o
  -8  14   4       19.87        3.77      7.96 o
  -6  14   4      644.55      591.03     16.18 o
  -4  14   4        0.03       -6.18      6.18 o
  -2  14   4       95.21       70.86      7.20 o
   0  14   4      542.21      477.63     12.60 o
   2  14   4      419.50      366.48     13.01 o
   4  14   4     1111.32     1109.36     17.68 o
   6  14   4     1023.30      932.50     19.89 o
   8  14   4       79.51       81.67      8.31 o
  10  14   4     1258.01     1103.51     28.03 o
  12  14   4        9.99       28.35     10.31 o
  14  14   4        3.08       16.53     10.86 o
 -13  15   4        1.43       -4.12     10.47 o
 -11  15   4        7.38       11.50      9.97 o
  -9  15   4       31.13        9.17      7.63 o
  -7  15   4      867.24      657.47     16.44 o
  -5  15   4      505.91      556.10     15.59 o
  -3  15   4      118.41       74.09      8.75 o
  -1  15   4     1211.81     1207.51     20.45 o
   1  15   4      127.69       77.22      7.13 o
   3  15   4       16.18       31.77      6.97 o
   5  15   4       12.51       15.07      7.05 o
   7  15   4       46.99       94.30      8.60 o
   9  15   4      330.12      267.36     13.07 o
  11  15   4      521.96      442.22     19.19 o
  13  15   4      100.37       67.81     12.28 o
  15  15   4      166.49      145.99     14.28 o
 -14  16   4       37.12       36.53     11.88 o
 -12  16   4       21.04       34.66     11.26 o
 -10  16   4        4.54       -6.38      7.46 o
  -8  16   4      569.30      538.13     15.22 o
  -6  16   4        1.25       11.08      8.32 o
  -4  16   4       72.29      135.43     10.24 o
  -2  16   4      807.47      821.86     18.78 o
   0  16   4        3.49        3.93      6.34 o
   2  16   4      498.50      480.18     13.28 o
   4  16   4      269.52      449.02     13.21 o
   6  16   4      132.66      134.56     11.83 o
   8  16   4       12.97       39.27      8.55 o
  10  16   4       11.35       17.11      8.89 o
  12  16   4      172.68      192.31     14.59 o
  14  16   4        2.05        4.27     11.33 o
  16  16   4      334.87      304.88     18.53 o
 -15  17   4       10.50       -8.51     11.59 o
 -13  17   4       60.86       93.13     16.05 o
 -11  17   4       17.37       23.41     13.62 o
  -9  17   4       60.85       76.21      9.10 o
  -7  17   4        3.74       14.93      8.63 o
  -5  17   4      200.76      279.62     12.86 o
  -3  17   4      724.47      846.42     24.28 o
  -1  17   4      278.76      341.76     11.89 o
   1  17   4      435.40      480.64     13.79 o
   3  17   4       58.08       19.42      7.50 o
   5  17   4      233.54      250.72     15.25 o
   7  17   4        9.86       -5.75      7.70 o
   9  17   4       48.57       54.87      9.87 o
  11  17   4       35.66       78.26     11.05 o
  13  17   4       11.49        1.59     11.37 o
  15  17   4      166.60      200.96     16.33 o
 -14  18   4        2.94        5.07     11.65 o
 -12  18   4        0.02       -2.28     10.92 o
 -10  18   4      158.72       88.76     10.39 o
  -8  18   4        1.29        5.01      8.81 o
  -6  18   4       37.74       32.12      9.25 o
  -4  18   4       67.56      108.25     10.93 o
  -2  18   4      133.65      200.36      9.89 o
   0  18   4      493.29      563.39     14.84 o
   2  18   4      490.26      425.84     13.16 o
   4  18   4      151.17      148.81     10.77 o
   6  18   4      196.11      181.41     10.55 o
   8  18   4        0.14       -8.44      8.44 o
  10  18   4       91.97       82.66     17.35 o
  12  18   4       24.94       39.86     12.07 o
  14  18   4       14.41        8.77     11.85 o
 -13  19   4       17.76       37.92     12.86 o
 -11  19   4        0.08      -10.31     10.31 o
  -9  19   4       18.38       66.69     10.82 o
  -7  19   4      198.81      151.11     12.27 o
  -5  19   4        3.53       31.14      9.37 o
  -3  19   4       84.15       39.43      9.16 o
  -1  19   4      193.63      208.72     11.20 o
   1  19   4        7.40       10.50      7.18 o
   3  19   4      604.81      825.21     18.10 o
   5  19   4       93.56      119.88      9.92 o
   7  19   4       67.08       52.74     10.33 o
   9  19   4       69.02       71.32     11.03 o
  11  19   4        0.41      -10.63     10.63 o
  13  19   4       93.73       15.78     12.79 o
 -12  20   4       14.79       23.72     12.28 o
 -10  20   4        8.02        4.72     12.05 o
  -8  20   4      485.77      607.30     19.59 o
  -6  20   4      149.81      166.31     12.33 o
  -4  20   4      390.13      321.54     18.43 o
  -2  20   4       45.42       31.88      8.53 o
   0  20   4       16.80       13.73      7.16 o
   2  20   4        2.10       -5.67      7.09 o
   4  20   4       79.92       51.32      8.75 o
   6  20   4        1.57       11.75      9.24 o
   8  20   4       37.63       18.60     10.51 o
  10  20   4      100.36      143.97     13.02 o
  12  20   4       44.05       54.61     13.41 o
  -9  21   4        2.24        4.68     11.31 o
  -7  21   4       91.22      116.51     11.98 o
  -5  21   4       76.08      113.40     11.22 o
  -3  21   4        3.13       -1.08      9.04 o
  -1  21   4       19.34       29.10      8.69 o
   1  21   4       39.50       53.13      9.07 o
   3  21   4      113.94       82.79     10.67 o
   5  21   4       12.74       -3.59      8.81 o
   7  21   4       47.37       92.99     11.76 o
   9  21   4        5.16       -1.70     10.47 o
  -8  22   4        2.87       18.46     10.33 o
  -6  22   4        2.42        7.44     13.00 o
  -4  22   4       62.22       45.98     13.35 o
  -2  22   4       18.26       11.32      9.95 o
   0  22   4       37.34       40.55      8.52 o
   2  22   4      200.41      190.83     13.00 o
   4  22   4        0.19      -10.43     10.43 o
   6  22   4       24.86       -7.87     10.34 o
   8  22   4      133.53      164.24     13.63 o
  -5  23   4       11.76       -2.92     13.12 o
  -3  23   4        1.86       -3.85     14.01 o
  -1  23   4       16.46       16.75      9.54 o
   1  23   4       23.44        4.23      9.58 o
   3  23   4        1.61        0.81     11.28 o
   5  23   4        0.05       -9.78     10.24 o
   0   1   5    11913.13    12916.32    107.40 o
  -1   2   5    16622.66    19138.32    170.73 o
   1   2   5     2114.32     1798.07     21.71 o
  -2   3   5    12107.77    12765.33    122.29 o
   0   3   5     3647.02     3789.15     37.07 o
   2   3   5     2430.23     2197.22     26.40 o
  -3   4   5      526.99      793.22     13.60 o
  -1   4   5     4106.40     3981.97     50.19 o
   1   4   5     6058.47     7120.56     74.81 o
   3   4   5     3215.33     3660.28     39.85 o
  -4   5   5     4571.68     3977.12     44.94 o
  -2   5   5     6369.83     6714.73     66.83 o
   0   5   5       15.27        8.98      4.92 o
   2   5   5     1189.18      786.79     14.39 o
   4   5   5    16810.49    18068.73    178.13 o
  -5   6   5      131.51      109.54      6.14 o
  -3   6   5     1636.35     1333.00     16.96 o
  -1   6   5      163.19      235.16      8.32 o
   1   6   5        1.07        1.33      4.06 o
   3   6   5     2349.97     3098.10     33.10 o
   5   6   5      399.55      653.87     16.00 o
  -6   7   5       22.87       -3.03      4.01 o
  -4   7   5     2303.15     1825.16     21.41 o
  -2   7   5     1345.01     1666.62     19.83 o
   0   7   5     5935.48     6241.91     57.58 o
   2   7   5     1124.40     1127.98     15.71 o
   4   7   5     1548.43     1776.07     20.95 o
   6   7   5      502.53      391.44      9.02 o
  -7   8   5     1014.54     1145.93     16.20 o
  -5   8   5     2838.17     2989.42     30.87 o
  -3   8   5     2403.57     2761.26     30.96 o
  -1   8   5      908.79     1235.87     17.47 o
   1   8   5     6511.39     5745.95     53.78 o
   3   8   5      149.02      107.85      6.17 o
   5   8   5      860.77      914.30     14.21 o
   7   8   5      420.60      533.46     10.79 o
  -8   9   5      528.50      467.37     10.88 o
  -6   9   5     1800.80     1740.40     21.46 o
  -4   9   5      263.95      210.08      7.19 o
  -2   9   5     3221.87     3260.35     33.16 o
   0   9   5      389.86      437.63     10.43 o
   2   9   5       82.18       57.66      5.49 o
   4   9   5        3.59        2.23      4.49 o
   6   9   5       24.93       81.80      5.66 o
   8   9   5     2442.04     2346.63     26.96 o
  -9  10   5       90.67       76.05      7.35 o
  -7  10   5       10.23       -4.19      4.55 o
  -5  10   5      427.93      509.01     10.24 o
  -3  10   5      976.34      965.89     15.66 o
  -1  10   5     1085.94     1023.15     16.05 o
   1  10   5      262.68      404.24      8.95 o
   3  10   5      275.04      321.26      9.35 o
   5  10   5      147.33      156.76      6.89 o
   7  10   5     3171.00     3296.12     34.87 o
   9  10   5      409.54      448.02     11.31 o
 -10  11   5        1.32       -5.48      7.94 o
  -8  11   5      598.89      589.47     12.82 o
  -6  11   5        5.53       -5.00      5.00 o
  -4  11   5      424.56      310.25     12.55 o
  -2  11   5      611.42      755.28     15.27 o
   0  11   5      122.46      111.64      7.43 o
   2  11   5     2807.98     2597.15     27.56 o
   4  11   5       19.57        2.36      4.96 o
   6  11   5      357.28      465.96     11.46 o
   8  11   5       79.51       70.59      6.92 o
  10  11   5     2887.95     2484.97     31.13 o
 -11  12   5       95.78      121.73      9.14 o
  -9  12   5      522.78      507.69     14.32 o
  -7  12   5      309.40      243.96      9.54 o
  -5  12   5     1272.15     1465.76     22.18 o
  -3  12   5     1122.31      982.44     16.25 o
  -1  12   5     1076.00      996.79     16.43 o
   1  12   5      134.22      162.00      8.41 o
   3  12   5     2376.14     2872.89     31.77 o
   5  12   5      983.81      899.93     14.86 o
   7  12   5       25.13       27.50      6.30 o
   9  12   5        6.56       18.49      7.61 o
  11  12   5      497.64      393.15     13.01 o
 -12  13   5        0.99       -9.20      9.20 o
 -10  13   5       86.57      129.20      9.89 o
  -8  13   5     1775.39     1821.01     27.72 o
  -6  13   5     1668.10     1979.31     30.60 o
  -4  13   5      443.11      556.59     14.38 o
  -2  13   5       38.52       27.70      7.62 o
   0  13   5      199.44      177.79      9.05 o
   2  13   5      728.62      708.67     13.70 o
   4  13   5      140.76      107.43      8.22 o
   6  13   5       33.62       58.37      7.30 o
   8  13   5      891.14      810.74     19.23 o
  10  13   5      420.67      506.56     17.40 o
  12  13   5        1.22       -9.33      9.33 o
 -13  14   5        8.06       -1.17     10.36 o
 -11  14   5        9.12       -8.12      8.12 o
  -9  14   5      126.03      213.06     11.16 o
  -7  14   5     1332.84     1311.81     24.99 o
  -5  14   5      646.83      629.19     17.05 o
  -3  14   5      962.67     1127.41     21.17 o
  -1  14   5      151.22      200.04      9.83 o
   1  14   5      212.02      235.54     10.67 o
   3  14   5      280.50      229.84     10.19 o
   5  14   5      129.44      154.43      9.27 o
   7  14   5       17.38       48.26      7.90 o
   9  14   5       50.56       81.24      9.38 o
  11  14   5      142.20      149.37     11.70 o
  13  14   5       60.10       39.28     11.59 o
 -14  15   5       43.94       75.03     13.29 o
 -12  15   5      482.58      566.62     20.81 o
 -10  15   5      125.06       84.33      9.47 o
  -8  15   5      516.93      561.68     17.30 o
  -6  15   5        3.83        9.69      8.61 o
  -4  15   5        9.70        0.15      7.42 o
  -2  15   5      872.55      720.73     16.76 o
   0  15   5     2116.10     1765.27     26.70 o
   2  15   5     1590.72     1566.07     24.59 o
   4  15   5       14.97       23.07      7.53 o
   6  15   5     1494.30     1374.41     23.04 o
   8  15   5      120.05      116.34      9.80 o
  10  15   5        0.06       -6.26      8.65 o
  12  15   5      103.71       78.62     12.28 o
  14  15   5       50.06       22.69     12.41 o
 -15  16   5       29.10       44.69     12.91 o
 -13  16   5      316.60      281.46     17.21 o
 -11  16   5      105.51       92.65     12.44 o
  -9  16   5       32.62        6.18      8.83 o
  -7  16   5      187.02      131.19     11.14 o
  -5  16   5       73.41       86.68     10.19 o
  -3  16   5       86.80      124.77      9.73 o
  -1  16   5     1568.58     1925.34     28.72 o
   1  16   5     1093.11      984.60     19.33 o
   3  16   5       82.31       75.70      8.62 o
   5  16   5       93.89       95.99      9.12 o
   7  16   5       50.97       -0.74      7.48 o
   9  16   5        0.68        6.62      8.88 o
  11  16   5       12.47        8.58      9.86 o
  13  16   5       47.82       26.82     11.84 o
  15  16   5      202.30      171.11     21.30 o
 -14  17   5        2.85       -6.26     11.60 o
 -12  17   5       34.19       23.43     12.07 o
 -10  17   5        8.88       50.51      9.89 o
  -8  17   5      150.49       82.70     10.57 o
  -6  17   5        6.95        2.82      8.49 o
  -4  17   5      394.39      396.13     18.69 o
  -2  17   5      986.68     1180.03     22.88 o
   0  17   5      713.78      820.40     18.23 o
   2  17   5       38.82       56.63      8.80 o
   4  17   5     1122.69      948.29     19.67 o
   6  17   5        0.03        7.34      7.92 o
   8  17   5      108.27       89.61     10.91 o
  10  17   5       73.58       47.25     10.62 o
  12  17   5      128.25      119.52     13.81 o
  14  17   5      345.86      416.28     20.06 o
 -13  18   5       46.41       63.28     13.42 o
 -11  18   5       63.03       38.21     12.25 o
  -9  18   5      184.46      126.28     12.87 o
  -7  18   5      285.68      344.25     14.89 o
  -5  18   5        0.87       -1.80      9.43 o
  -3  18   5      535.16      544.83     16.67 o
  -1  18   5      393.33      374.11     13.17 o
   1  18   5      339.33      468.26     14.57 o
   3  18   5       58.33       59.63      8.52 o
   5  18   5       36.52       27.17      8.65 o
   7  18   5      475.50      625.06     19.30 o
   9  18   5        3.67       -5.39      9.90 o
  11  18   5       28.22       44.64     11.94 o
  13  18   5       26.41       32.35     12.63 o
 -12  19   5       40.12       56.47     13.05 o
 -10  19   5       16.09       14.39     12.13 o
  -8  19   5       64.69       51.69     11.43 o
  -6  19   5      331.59      318.42     19.86 o
  -4  19   5        0.06       15.01      9.95 o
  -2  19   5       39.22       52.39      8.92 o
   0  19   5        2.56       -7.84      7.84 o
   2  19   5      107.56      119.13      9.50 o
   4  19   5      350.46      312.17     12.96 o
   6  19   5      143.50      100.47     10.73 o
   8  19   5       18.45       25.37     10.23 o
  10  19   5        1.12        3.12     10.09 o
  12  19   5       34.28       15.38     12.18 o
 -11  20   5      115.91       95.87     17.40 o
  -9  20   5       10.17        8.03     20.49 o
  -7  20   5       45.22       26.71     10.98 o
  -5  20   5       67.05      108.41     11.89 o
  -3  20   5      112.98       78.57     10.18 o
  -1  20   5       61.01       33.65      8.72 o
   1  20   5       95.49       87.92      9.26 o
   3  20   5       12.14        1.59      8.07 o
   5  20   5      104.10       63.96     10.27 o
   7  20   5       48.50      104.39     11.84 o
   9  20   5        6.94       -5.37     11.04 o
  11  20   5       91.59       86.51     13.84 o
  -8  21   5        4.72        9.19     12.32 o
  -6  21   5       23.47       20.90     14.39 o
  -4  21   5       59.59       34.22     10.99 o
  -2  21   5       36.83       36.21      9.44 o
   0  21   5      109.04      115.39     10.28 o
   2  21   5       42.90       28.34     11.30 o
   4  21   5       13.98       18.57      9.22 o
   6  21   5       81.00       84.46     11.84 o
   8  21   5      115.52       84.39     12.41 o
  -5  22   5       96.06      145.87     13.01 o
  -3  22   5      136.82      183.77     13.60 o
  -1  22   5        1.64       -8.55      9.02 o
   1  22   5       78.19       78.46     10.22 o
   3  22   5       21.60       52.86     10.51 o
   5  22   5        3.35        0.45      9.99 o
   0  23   5        0.15       19.50     10.50 o
   1   1   6      332.88      353.51     11.73 o
   0   2   6    13521.16    12599.05    115.96 o
   2   2   6      713.61      789.12     14.72 o
  -1   3   6    14862.72    15694.47    150.04 o
   1   3   6       67.26      297.09      9.21 o
   3   3   6     1533.69     2057.37     25.20 o
  -2   4   6     5493.58     4584.70     44.67 o
   0   4   6        6.35        1.22      4.88 o
   2   4   6     2875.32     4098.02     45.00 o
   4   4   6      412.91      540.94     11.80 o
  -3   5   6      140.52       81.87      6.08 o
  -1   5   6     7663.80     6505.47     70.53 o
   1   5   6      878.15      998.22     17.33 o
   3   5   6      554.52      752.78     14.57 o
   5   5   6      639.20      610.80     13.69 o
  -4   6   6      556.02      614.49     14.35 o
  -2   6   6     1262.23     1184.85     19.01 o
   0   6   6      126.82       89.60      8.27 o
   2   6   6     7416.91     6881.22     74.41 o
   4   6   6     2366.69     2047.69     26.58 o
   6   6   6       14.36       30.76      5.19 o
  -5   7   6       76.16       84.04      6.47 o
  -3   7   6       12.63        6.34      4.62 o
  -1   7   6      339.98      251.82      8.34 o
   1   7   6     4231.60     4094.08     43.24 o
   3   7   6     3270.51     3424.62     48.97 o
   5   7   6      112.37       96.95      6.16 o
   7   7   6     1013.87      994.51     15.73 o
  -6   8   6     1334.16     1378.12     19.64 o
  -4   8   6     1751.35     1436.77     20.14 o
  -2   8   6     2008.02     2592.58     29.98 o
   0   8   6      411.74      437.76     10.25 o
   2   8   6      187.62      320.14      9.12 o
   4   8   6       91.68       60.43      5.82 o
   6   8   6      742.98      773.38     14.01 o
   8   8   6     5611.66     6013.68     57.32 o
  -7   9   6      453.33      536.07     12.80 o
  -5   9   6        2.09       -1.95      5.45 o
  -3   9   6       37.72       19.13      5.13 o
  -1   9   6      274.58      375.01      9.54 o
   1   9   6      355.43      376.38     10.31 o
   3   9   6        0.69        1.19      4.94 o
   5   9   6     2119.38     2193.60     26.64 o
   7   9   6       53.81       62.27      7.32 o
   9   9   6     1894.72     1715.96     22.72 o
  -8  10   6      123.86      192.77     12.44 o
  -6  10   6       69.07       43.96      5.29 o
  -4  10   6      887.07      863.51     14.66 o
  -2  10   6     3278.08     2602.08     29.09 o
   0  10   6      616.35      741.20     14.49 o
   2  10   6      767.55      931.70     15.71 o
   4  10   6      121.75      168.12      7.92 o
   6  10   6        0.04        4.43      5.56 o
   8  10   6      142.16      148.33      8.24 o
  10  10   6       20.47       31.02      7.39 o
  -9  11   6        0.81       -6.83      6.83 o
  -7  11   6        8.35        7.17      6.30 o
  -5  11   6       19.87       25.44      6.31 o
  -3  11   6     2231.70     2445.20     30.10 o
  -1  11   6      226.32      195.22      8.56 o
   1  11   6       14.95       23.52      5.41 o
   3  11   6      100.48       80.89      7.02 o
   5  11   6     1049.43     1224.90     18.11 o
   7  11   6       58.57       72.39      6.81 o
   9  11   6       14.36       22.73      7.25 o
  11  11   6      288.42      289.79     12.46 o
 -10  12   6      200.40      151.23      9.67 o
  -8  12   6       75.14       93.98      8.63 o
  -6  12   6        2.10       -3.91      6.78 o
  -4  12   6     2359.88     2533.64     33.92 o
  -2  12   6      267.26      167.07     11.89 o
   0  12   6     1044.62      938.90     16.80 o
   2  12   6      801.84     1054.61     18.08 o
   4  12   6     4114.33     4282.42     42.49 o
   6  12   6      126.38       62.42      7.52 o
   8  12   6      327.93      275.70     10.56 o
  10  12   6      187.52      175.28     10.99 o
  12  12   6       43.56       34.56     10.95 o
 -11  13   6        3.83       -2.48      9.03 o
  -9  13   6       57.99       93.54     10.23 o
  -7  13   6       65.47       44.40      9.55 o
  -5  13   6      819.56      714.28     24.18 o
  -3  13   6     1688.78     1628.21     25.84 o
  -1  13   6      948.90     1097.37     20.57 o
   1  13   6     1563.27     1470.58     23.91 o
   3  13   6      103.80      109.81      8.95 o
   5  13   6      513.43      548.10     14.82 o
   7  13   6       62.92       35.42      7.81 o
   9  13   6      111.58      117.51     10.02 o
  11  13   6      179.59      139.81     11.75 o
  13  13   6       18.25       24.34     11.05 o
 -12  14   6        0.04       -0.06     10.28 o
 -10  14   6       41.41       35.99      9.99 o
  -8  14   6      102.34       86.72     10.39 o
  -6  14   6      965.37      769.76     29.28 o
  -4  14   6      225.47      195.34     11.06 o
  -2  14   6        0.09       21.41      8.04 o
   0  14   6      313.90      342.60     12.56 o
   2  14   6       11.33       -6.58      7.62 o
   4  14   6      469.58      502.95     14.28 o
   6  14   6        0.31       -7.30      7.30 o
   8  14   6      510.33      450.26     15.24 o
  10  14   6       30.54       14.07      9.39 o
  12  14   6       52.21       72.09     12.16 o
  14  14   6        1.10       12.45     11.29 o
 -13  15   6      125.93      127.54     14.33 o
 -11  15   6       23.46       -7.85      9.56 o
  -9  15   6      227.22      180.08     13.83 o
  -7  15   6      758.55      921.52     22.03 o
  -5  15   6      416.40      434.90     16.97 o
  -3  15   6      373.55      392.81     13.83 o
  -1  15   6        5.36       -3.20      7.61 o
   1  15   6      251.65      381.20     14.04 o
   3  15   6      243.16      297.45     11.75 o
   5  15   6      107.72      140.35      9.75 o
   7  15   6      117.78      131.09      9.89 o
   9  15   6      166.19      232.00     13.51 o
  11  15   6        9.56       19.19     10.94 o
  13  15   6       33.04       11.70     11.62 o
  15  15   6       32.90       28.38     12.75 o
 -14  16   6        0.88       -5.42     11.94 o
 -12  16   6       27.04       43.95     12.54 o
 -10  16   6       81.77       55.83     12.46 o
  -8  16   6        7.61       12.35      9.74 o
  -6  16   6      462.99      496.11     19.03 o
  -4  16   6       59.48       80.34      9.74 o
  -2  16   6       58.93       79.61     12.05 o
   0  16   6       57.82       81.23      9.99 o
   2  16   6     1212.22     1169.85     22.21 o
   4  16   6        6.20       15.28      7.86 o
   6  16   6        1.80        6.13      7.87 o
   8  16   6      175.52      152.39     12.27 o
  10  16   6      261.49      290.31     14.80 o
  12  16   6      105.52       81.98     13.53 o
  14  16   6       24.80       13.60     12.15 o
 -13  17   6        1.27       14.30     13.23 o
 -11  17   6        1.58      -14.14     14.14 o
  -9  17   6       36.57       85.74     13.20 o
  -7  17   6        4.22       29.93      9.99 o
  -5  17   6      256.92      201.37     12.76 o
  -3  17   6     1460.69     1336.06     25.81 o
  -1  17   6       83.34       75.57      9.87 o
   1  17   6      172.02      123.28     10.21 o
   3  17   6      322.30      427.43     13.67 o
   5  17   6       20.98       21.94      8.64 o
   7  17   6       74.53      106.08     10.98 o
   9  17   6       16.38       28.48     10.29 o
  11  17   6      197.34      229.80     16.11 o
  13  17   6        0.76       36.15     13.13 o
 -12  18   6       37.00       27.13     17.62 o
 -10  18   6      281.49      290.42     18.10 o
  -8  18   6      169.22      179.24     14.24 o
  -6  18   6        6.80        6.20      9.89 o
  -4  18   6       90.26       46.90     11.24 o
  -2  18   6        9.67       18.92      9.42 o
   0  18   6       32.42       46.53      9.14 o
   2  18   6       99.70      196.34     11.16 o
   4  18   6      356.95      333.14     12.85 o
   6  18   6        1.43       11.32      9.01 o
   8  18   6       10.24        9.98     10.16 o
  10  18   6       19.49        3.01     10.04 o
  12  18   6        0.18       -6.15     11.80 o
 -11  19   6       63.47      118.65     17.96 o
  -9  19   6      101.28       79.42     14.95 o
  -7  19   6       11.31       50.46     12.73 o
  -5  19   6        3.14       26.87     10.86 o
  -3  19   6      212.00      260.78     13.60 o
  -1  19   6       60.67       83.47     10.07 o
   1  19   6        7.16        7.96      8.66 o
   3  19   6        1.01        8.69      8.37 o
   5  19   6        1.03        8.45      9.28 o
   7  19   6       15.64       19.75     10.60 o
   9  19   6      149.59       65.56     11.91 o
  11  19   6        2.54       14.72     15.77 o
 -10  20   6       69.77       36.53     16.02 o
  -8  20   6       32.65       34.88     21.64 o
  -6  20   6       16.11       23.49     12.28 o
  -4  20   6       70.61       70.02     12.44 o
  -2  20   6       12.34       30.92      9.62 o
   0  20   6        0.20        6.55      8.74 o
   2  20   6        8.48        9.72      9.11 o
   4  20   6      102.23      111.87     10.98 o
   6  20   6      240.69      279.88     15.27 o
   8  20   6       46.65       52.32     11.92 o
  10  20   6        9.24       18.33     12.71 o
  -7  21   6      202.06      142.84     15.56 o
  -5  21   6      180.03      260.75     16.95 o
  -3  21   6        0.16        4.55     10.82 o
  -1  21   6       82.78       68.41     11.16 o
   1  21   6       15.67        8.81      9.17 o
   3  21   6        5.09       26.24      9.81 o
   5  21   6      182.94      181.08     13.92 o
   7  21   6        4.12       -3.26     11.03 o
  -4  22   6       22.79       61.27     13.82 o
  -2  22   6       28.59       40.26     11.77 o
   0  22   6      466.08      465.26     19.80 o
   2  22   6        3.60       -9.60      9.60 o
   4  22   6       43.45       68.66     11.98 o
   0   1   7     3162.31     3165.48     39.97 o
  -1   2   7      628.67     1007.35     18.84 o
   1   2   7     2738.68     2790.68     32.86 o
  -2   3   7       16.68       51.77      6.56 o
   0   3   7      342.20      514.76     13.70 o
   2   3   7     4816.40     5223.14     53.73 o
  -3   4   7      531.73      570.47     12.95 o
  -1   4   7     2384.00     2956.41     35.89 o
   1   4   7      300.76      217.00      8.98 o
   3   4   7     1136.64     1084.63     18.45 o
  -4   5   7     4365.71     4221.47     45.22 o
  -2   5   7      644.54      482.86     11.97 o
   0   5   7       57.92       98.03      8.21 o
   2   5   7     1294.54     1157.32     19.37 o
   4   5   7       78.41      124.74     11.27 o
  -5   6   7        8.84       15.57      5.37 o
  -3   6   7     1293.67     1195.40     18.73 o
  -1   6   7      490.70      328.98     16.44 o
   1   6   7     3380.58     2734.42     52.91 o
   3   6   7      175.93      169.74      8.65 o
   5   6   7      114.33      147.32      7.87 o
  -6   7   7       16.34       76.11      7.88 o
  -4   7   7        3.48       -2.34      5.06 o
  -2   7   7       23.61       -0.92      5.54 o
   0   7   7      315.38      332.27     12.09 o
   2   7   7      149.36      212.52     11.25 o
   4   7   7      152.64      215.59      9.34 o
   6   7   7      155.88      187.95      8.33 o
  -7   8   7     2476.59     2362.30     29.77 o
  -5   8   7       15.84        7.27      6.36 o
  -3   8   7      233.43      291.58      9.82 o
  -1   8   7      470.68      462.86     11.69 o
   1   8   7      131.18       27.45      6.51 o
   3   8   7       32.10       28.86      6.26 o
   5   8   7     2710.34     2485.50     30.60 o
   7   8   7        0.23        8.95      5.98 o
  -8   9   7      882.47      801.33     16.41 o
  -6   9   7     3684.06     3709.69     41.24 o
  -4   9   7       16.08        6.44      6.07 o
  -2   9   7       59.64       63.19      6.81 o
   0   9   7      293.70      372.24     11.67 o
   2   9   7        1.70       -3.15      5.59 o
   4   9   7     2029.12     1988.35     25.54 o
   6   9   7     2353.99     2044.45     26.26 o
   8   9   7      101.31       86.36      8.14 o
  -9  10   7        1.78       -4.95      7.03 o
  -7  10   7      852.27      825.63     20.07 o
  -5  10   7      454.65      297.21     11.19 o
  -3  10   7     1303.81     1050.85     19.74 o
  -1  10   7      695.45      788.54     17.00 o
   1  10   7       52.11       33.25      6.09 o
   3  10   7        6.81       28.89      6.75 o
   5  10   7      553.64      645.05     14.07 o
   7  10   7       80.54      107.04      8.54 o
   9  10   7      100.29      139.91      9.71 o
 -10  11   7       82.56      113.34     11.12 o
  -8  11   7      199.68      150.30     10.49 o
  -6  11   7       10.89       12.16      7.35 o
  -4  11   7      797.96      787.89     18.35 o
  -2  11   7      397.79      506.60     13.43 o
   0  11   7      688.58      625.77     16.43 o
   2  11   7      339.86      287.19     11.95 o
   4  11   7        1.72       12.79      6.80 o
   6  11   7      250.15      265.24     10.66 o
   8  11   7        2.51       -1.60      6.97 o
  10  11   7       75.79       45.58      9.53 o
 -11  12   7      433.67      318.25     15.38 o
  -9  12   7      220.52      226.87     12.86 o
  -7  12   7      283.39      303.32     16.72 o
  -5  12   7      109.68       72.83      9.36 o
  -3  12   7      641.03      756.06     18.11 o
  -1  12   7     1216.76     1129.12     19.70 o
   1  12   7     2498.29     2444.98     31.47 o
   3  12   7       17.22       30.21      8.04 o
   5  12   7     1154.15     1117.37     18.91 o
   7  12   7      414.31      317.64     11.52 o
   9  12   7       28.57       41.03      8.63 o
  11  12   7       21.38       65.40     10.58 o
 -12  13   7       28.78        8.63     11.04 o
 -10  13   7       50.80       33.82     11.23 o
  -8  13   7      430.93      468.10     18.91 o
  -6  13   7       36.69       41.15      9.91 o
  -4  13   7     2650.48     2854.89     38.53 o
  -2  13   7     1317.50     1416.71     24.76 o
   0  13   7      523.70      657.98     17.02 o
   2  13   7      134.30      126.08     10.43 o
   4  13   7       14.94       32.22      7.77 o
   6  13   7      531.11      512.63     15.78 o
   8  13   7      104.24      194.42     13.84 o
  10  13   7      111.06      179.23     12.88 o
  12  13   7       43.87       39.14     11.97 o
 -13  14   7      184.80      209.22     16.28 o
 -11  14   7        8.65       17.74     11.49 o
  -9  14   7      174.52      210.58     15.08 o
  -7  14   7     1096.59      917.15     22.19 o
  -5  14   7      523.67      497.28     16.96 o
  -3  14   7      213.58      183.40     11.28 o
  -1  14   7        0.18       11.49      8.04 o
   1  14   7      715.58      794.33     19.64 o
   3  14   7      288.14      314.93     18.12 o
   5  14   7        3.85        7.26      8.04 o
   7  14   7       85.90       58.80      9.22 o
   9  14   7      313.80      379.92     16.12 o
  11  14   7       22.94       29.55     11.80 o
  13  14   7       29.30       17.59     11.76 o
 -14  15   7      141.48       98.34     16.56 o
 -12  15   7        0.02       15.23     13.28 o
 -10  15   7      105.12       66.79     13.08 o
  -8  15   7      127.99      115.23     12.59 o
  -6  15   7      580.56      781.35     21.03 o
  -4  15   7      102.72       88.07     10.35 o
  -2  15   7       29.29       36.98      9.60 o
   0  15   7      271.20      243.05     20.56 o
   2  15   7      103.06      133.21     11.00 o
   4  15   7      388.59      308.95     12.94 o
   6  15   7        4.43       -4.03      8.04 o
   8  15   7       69.11       31.72      9.79 o
  10  15   7      213.33      174.70     13.27 o
  12  15   7       13.74       32.21     12.23 o
  14  15   7        0.41        2.68     13.46 o
 -13  16   7      204.77      258.18     20.00 o
 -11  16   7       22.54      -12.76     12.76 o
  -9  16   7       87.24       45.41     12.48 o
  -7  16   7       55.36       47.53     11.55 o
  -5  16   7      117.37       46.66     10.57 o
  -3  16   7        1.72        9.18     11.76 o
  -1  16   7       73.49       61.99     10.40 o
   1  16   7     1039.97     1133.82     24.08 o
   3  16   7       32.07       12.10      8.41 o
   5  16   7      141.89      129.03     10.66 o
   7  16   7       44.61       53.80     10.41 o
   9  16   7       26.54        2.19     10.18 o
  11  16   7       10.83        1.93     12.94 o
  13  16   7       33.47       45.19     13.48 o
 -12  17   7       58.79       65.31     15.63 o
 -10  17   7       19.31       24.27     12.77 o
  -8  17   7      139.32      155.17     16.58 o
  -6  17   7        0.05        6.70     11.44 o
  -4  17   7      266.02      397.87     15.81 o
  -2  17   7        0.60       -8.85      8.85 o
   0  17   7      222.15      242.34     15.51 o
   2  17   7       43.34       30.19      9.84 o
   4  17   7       38.99        2.04      8.69 o
   6  17   7      371.93      322.64     14.82 o
   8  17   7        1.96       -9.53      9.91 o
  10  17   7      142.55      193.26     14.43 o
  12  17   7        5.01       12.47     12.77 o
 -11  18   7      171.68      223.18     19.83 o
  -9  18   7       28.23       17.93     13.96 o
  -7  18   7        1.87       -3.73     11.37 o
  -5  18   7       29.81       68.58     13.22 o
  -3  18   7        5.13       -9.43     10.25 o
  -1  18   7       96.10       95.61     12.23 o
   1  18   7       77.22       31.53     10.11 o
   3  18   7       33.63        2.45      8.89 o
   5  18   7       35.71       39.42     10.41 o
   7  18   7        4.00        9.09     10.14 o
   9  18   7        7.24       24.84     12.18 o
  11  18   7       35.03       66.09     14.39 o
 -10  19   7        0.86       26.22     15.78 o
  -8  19   7        7.18       -4.40     12.52 o
  -6  19   7        8.80       -3.10     11.90 o
  -4  19   7       28.10       37.44     12.71 o
  -2  19   7       81.76       98.56     12.55 o
   0  19   7      129.00      124.69     18.98 o
   2  19   7       17.83       27.70      9.93 o
   4  19   7      462.04      449.94     15.98 o
   6  19   7       19.43       22.76     12.18 o
   8  19   7       11.13      -10.75     10.75 o
  10  19   7        5.33      -14.15     14.15 o
  -7  20   7       11.27       -5.68     12.34 o
  -5  20   7       80.79       66.44     14.14 o
  -3  20   7      179.41      220.36     15.11 o
  -1  20   7        4.44        7.13     10.33 o
   1  20   7       60.48      108.79     11.50 o
   3  20   7        0.93       -2.27      9.53 o
   5  20   7       18.57       15.94     10.68 o
   7  20   7      103.90       93.82     14.31 o
  -4  21   7        4.89       17.29     12.96 o
  -2  21   7      143.59      210.66     15.16 o
   0  21   7        0.83      -10.28     10.28 o
   2  21   7        2.12       -5.89      9.75 o
   4  21   7        4.96        5.05     10.75 o
   0   0   8      298.31      241.36     21.10 o
   1   1   8     1389.56     1142.32     21.32 o
   0   2   8      135.61      181.93      9.88 o
   2   2   8     1781.03     1611.95     27.69 o
  -1   3   8      331.22      271.30     11.96 o
   1   3   8      347.55      425.87     14.56 o
   3   3   8      106.06      144.20      8.35 o
  -2   4   8     1111.53     1324.87     22.14 o
   0   4   8      731.97      753.70     17.36 o
   2   4   8      406.90      596.03     19.75 o
   4   4   8      107.00       89.10      8.01 o
  -3   5   8     1278.59     1352.19     21.21 o
  -1   5   8      296.97      294.08     10.99 o
   1   5   8     1234.98     1200.81     22.05 o
   3   5   8     2610.87     2325.75     31.59 o
   5   5   8      469.61      382.33     11.76 o
  -4   6   8       21.00       -1.90      6.05 o
  -2   6   8        4.39       19.83      6.47 o
   0   6   8     1032.03     1162.86     21.77 o
   2   6   8        8.89        9.19      6.85 o
   4   6   8     1488.34     1793.73     26.91 o
   6   6   8        9.95       30.86      7.15 o
  -5   7   8       77.86       38.12      7.27 o
  -3   7   8      485.10      536.65     14.17 o
  -1   7   8     1332.43     1477.45     24.69 o
   1   7   8     1167.06     1162.51     22.03 o
   3   7   8     1730.09     1639.44     25.50 o
   5   7   8        2.32       -3.79      6.91 o
   7   7   8        3.44       43.36      8.38 o
  -6   8   8        1.77       11.05      7.61 o
  -4   8   8     1754.93     1841.51     26.00 o
  -2   8   8      174.10      213.17      9.63 o
   0   8   8      598.58      698.30     17.47 o
   2   8   8      254.74      377.25     14.15 o
   4   8   8       34.45       58.33      8.16 o
   6   8   8     2495.50     2784.84     36.33 o
   8   8   8     1000.52      993.36     25.01 o
  -7   9   8       80.49      105.03      9.32 o
  -5   9   8     1716.18     1463.38     26.02 o
  -3   9   8       26.39       27.39      7.37 o
  -1   9   8        4.28        0.94      6.67 o
   1   9   8        5.10       14.43      7.43 o
   3   9   8        3.59       23.04      7.67 o
   5   9   8     3068.53     2803.54     38.39 o
   7   9   8       87.84       59.00      8.65 o
   9   9   8      451.31      332.60     14.43 o
  -8  10   8      293.94      377.80     14.49 o
  -6  10   8     2318.37     2383.89     38.50 o
  -4  10   8     4311.39     4428.90     52.39 o
  -2  10   8     1146.54      962.27     18.27 o
   0  10   8     2584.42     2593.86     32.72 o
   2  10   8      242.86      336.34     13.25 o
   4  10   8       58.14      103.46     10.22 o
   6  10   8     1092.62     1049.36     20.57 o
   8  10   8       98.41      114.32     10.66 o
  10  10   8      392.29      390.60     15.80 o
  -9  11   8      305.01      235.39     14.12 o
  -7  11   8     1963.91     2181.74     36.22 o
  -5  11   8     2922.89     2829.14     40.44 o
  -3  11   8      512.52      435.39     14.45 o
  -1  11   8      266.32      298.27     12.75 o
   1  11   8        5.36       -3.84      7.57 o
   3  11   8      302.70      412.70     14.38 o
   5  11   8      308.06      302.13     13.15 o
   7  11   8     3264.16     3423.14     42.80 o
   9  11   8      394.53      406.96     15.15 o
  11  11   8       10.03       54.23     10.50 o
 -10  12   8        3.55       13.64     11.06 o
  -8  12   8      102.30       80.76     10.73 o
  -6  12   8       12.59       18.01      9.39 o
  -4  12   8      477.43      600.48     18.48 o
  -2  12   8      136.81      111.37     10.95 o
   0  12   8        0.22       -8.97      8.97 o
   2  12   8       75.66       57.10      8.73 o
   4  12   8      108.77      152.08     10.33 o
   6  12   8      274.79      364.64     14.17 o
   8  12   8      330.78      282.21     14.72 o
  10  12   8        2.44       23.76     11.13 o
  12  12   8       13.12       16.02     12.84 o
 -11  13   8       34.24       38.11     16.49 o
  -9  13   8       38.38       12.93     11.33 o
  -7  13   8      142.25      151.16     14.16 o
  -5  13   8       49.43       41.32     12.03 o
  -3  13   8       10.86       32.63      9.85 o
  -1  13   8      188.44      124.66     10.52 o
   1  13   8      212.83      246.48     13.56 o
   3  13   8       80.87      125.43     11.77 o
   5  13   8       24.09       62.39      9.62 o
   7  13   8       42.83       19.98      9.48 o
   9  13   8       36.42       19.94     10.13 o
  11  13   8      373.15      315.69     20.44 o
  13  13   8      114.37       52.80     14.89 o
 -12  14   8       14.80      -12.66     12.66 o
 -10  14   8       14.04       -1.25     11.87 o
  -8  14   8      346.74      447.87     20.03 o
  -6  14   8      204.39      126.61     14.11 o
  -4  14   8      143.77      115.56     12.41 o
  -2  14   8      203.06      276.08     14.72 o
   0  14   8      162.34      133.92     12.15 o
   2  14   8        0.36       -9.09      9.09 o
   4  14   8       73.06       49.35     11.41 o
   6  14   8     1222.88     1371.71     26.35 o
   8  14   8       79.85      155.31     12.30 o
  10  14   8       30.21       21.27     10.69 o
  12  14   8        0.97        0.98     11.60 o
  14  14   8        8.91       -0.38     16.55 o
 -13  15   8       57.72       56.53     15.85 o
 -11  15   8       13.59       -8.40     14.09 o
  -9  15   8      134.17      152.35     26.28 o
  -7  15   8       52.33       43.81     12.54 o
  -5  15   8      208.52      239.22     20.17 o
  -3  15   8      832.44      851.74     23.53 o
  -1  15   8      676.12      695.72     21.23 o
   1  15   8        2.82       -4.08      9.79 o
   3  15   8      205.12      230.84     12.55 o
   5  15   8      163.67      146.27     11.39 o
   7  15   8       30.42       56.79     10.84 o
   9  15   8      252.91      285.58     15.94 o
  11  15   8       63.17       58.07     13.75 o
  13  15   8        9.22       16.39     12.93 o
 -12  16   8       57.51       80.03     16.97 o
 -10  16   8       62.75       31.55     13.63 o
  -8  16   8      147.02      193.19     21.64 o
  -6  16   8      134.70      152.85     16.36 o
  -4  16   8        9.69        4.34     10.39 o
  -2  16   8        9.60        0.13     10.60 o
   0  16   8       35.69       49.43     11.78 o
   2  16   8       34.63       56.49     13.19 o
   4  16   8        0.69       -2.24      8.91 o
   6  16   8      152.93      139.55     12.33 o
   8  16   8       56.48       17.56     10.81 o
  10  16   8       23.72        9.03     12.41 o
  12  16   8      181.25      243.11     20.24 o
 -11  17   8       34.62       61.29     16.35 o
  -9  17   8        4.99       28.74     14.30 o
  -7  17   8       16.87        7.33     13.66 o
  -5  17   8        0.19        6.68     11.83 o
  -3  17   8      220.80      238.20     15.17 o
  -1  17   8       21.79       45.47     11.86 o
   1  17   8        0.05        7.53     10.35 o
   3  17   8       29.08       14.98      9.49 o
   5  17   8        3.56        6.43      9.83 o
   7  17   8       24.55       14.11     10.88 o
   9  17   8       17.76       25.24     11.67 o
  11  17   8       25.06       12.58     13.22 o
 -10  18   8        2.02       29.05     17.46 o
  -8  18   8      174.67      178.08     18.01 o
  -6  18   8       79.96       46.60     13.62 o
  -4  18   8       25.82       42.89     13.54 o
  -2  18   8       11.66        5.47     14.99 o
   0  18   8       23.27       20.27     11.10 o
   2  18   8       91.57      124.92     11.81 o
   4  18   8       19.17        9.66      9.46 o
   6  18   8        0.01       12.51     11.06 o
   8  18   8        1.22       -7.29     10.97 o
  10  18   8       16.29       56.13     15.31 o
  -7  19   8        0.30       -0.19     13.10 o
  -5  19   8        0.46       -3.53     11.91 o
  -3  19   8        0.55        4.09     11.63 o
  -1  19   8       25.57        5.66     11.21 o
   1  19   8      482.33      509.04     23.65 o
   3  19   8      234.96      271.98     15.13 o
   5  19   8       13.38       -9.82     10.13 o
   7  19   8       10.29       29.19     12.06 o
  -4  20   8        0.47      -12.32     12.54 o
  -2  20   8        0.77       23.51     12.16 o
   0  20   8       11.54       31.41     11.58 o
   2  20   8      164.07      187.52     13.98 o
   4  20   8       39.70       75.58     12.92 o
   0   1   9      385.26      283.06     12.31 o
  -1   2   9      333.59      344.50     14.28 o
   1   2   9      596.64      597.52     18.50 o
  -2   3   9     2070.20     2292.56     36.83 o
   0   3   9      101.50      117.52     10.52 o
   2   3   9      119.74      136.18     11.10 o
  -3   4   9     2559.82     2389.10     33.47 o
  -1   4   9       40.53       88.14      8.96 o
   1   4   9        1.79       -7.24      7.37 o
   3   4   9      156.60      245.87     12.58 o
  -4   5   9      304.49      363.17     13.19 o
  -2   5   9       65.81      107.66      9.70 o
   0   5   9       24.39       37.63      8.64 o
   2   5   9       26.78       55.98      8.99 o
   4   5   9       50.49        4.76      8.00 o
  -5   6   9      215.04      196.32     15.89 o
  -3   6   9       32.94       31.38      7.89 o
  -1   6   9        9.66       14.99      8.63 o
   1   6   9      998.51      932.54     23.91 o
   3   6   9      620.98      614.53     17.33 o
   5   6   9     1375.27     1376.48     27.03 o
  -6   7   9       27.97       13.14      9.51 o
  -4   7   9     1193.23     1209.82     24.10 o
  -2   7   9     2400.05     2207.06     43.40 o
   0   7   9     7043.95     7296.15     95.93 o
   2   7   9        4.26       29.88     10.08 o
   4   7   9      188.24      130.23     13.66 o
   6   7   9        0.58        6.10      9.24 o
  -7   8   9      100.34       73.50     10.11 o
  -5   8   9       46.84       36.30      9.20 o
  -3   8   9      175.17      192.14     11.35 o
  -1   8   9      503.03      595.49     22.33 o
   1   8   9     2945.45     2735.45     42.03 o
   3   8   9       43.84       98.17     11.07 o
   5   8   9      276.70      235.29     12.45 o
   7   8   9       16.46        3.02      7.82 o
  -8   9   9      563.43      527.30     19.37 o
  -6   9   9      155.37      144.37     12.54 o
  -4   9   9      593.37      654.52     17.28 o
  -2   9   9      794.04      879.37     20.13 o
   0   9   9        2.80        9.50      8.78 o
   2   9   9      202.50      186.18     11.90 o
   4   9   9      147.21      111.83     16.32 o
   6   9   9       99.11      144.88     11.12 o
   8   9   9        4.68       30.67      9.48 o
  -9  10   9        0.14       -0.92      9.58 o
  -7  10   9      128.56       76.53     10.24 o
  -5  10   9       92.74       90.12     14.69 o
  -3  10   9     1216.08     1234.07     25.24 o
  -1  10   9       89.39       69.63     10.25 o
   1  10   9      154.38      165.33     18.80 o
   3  10   9     1062.76     1107.39     24.77 o
   5  10   9       66.12       45.62      9.58 o
   7  10   9      259.05      236.60     12.06 o
   9  10   9       74.28       57.63     10.24 o
 -10  11   9      142.93      142.52     18.68 o
  -8  11   9      153.48      181.88     14.27 o
  -6  11   9        3.99        8.70     11.03 o
  -4  11   9      691.92      723.88     21.80 o
  -2  11   9      312.10      253.79     13.23 o
   0  11   9       50.90       54.20     10.55 o
   2  11   9      166.28      108.03     11.54 o
   4  11   9      710.80      610.08     17.76 o
   6  11   9      106.62       66.01      9.79 o
   8  11   9       98.55       90.73     11.03 o
  10  11   9      929.32      787.55     22.68 o
 -11  12   9        6.14       16.35     13.14 o
  -9  12   9      145.55      213.40     16.30 o
  -7  12   9      277.45      238.02     16.89 o
  -5  12   9      243.29      290.33     17.30 o
  -3  12   9      179.45      157.17     13.42 o
  -1  12   9      314.07      338.22     21.37 o
   1  12   9       18.66       22.64     10.59 o
   3  12   9       64.81       56.14     11.75 o
   5  12   9        0.09        1.97      9.94 o
   7  12   9       32.35        2.30     10.14 o
   9  12   9      264.52      278.32     18.43 o
  11  12   9       18.13       30.48     13.64 o
 -12  13   9        0.56      -15.92     15.92 o
 -10  13   9        0.45       -5.03     12.38 o
  -8  13   9      117.03      166.49     15.42 o
  -6  13   9      128.09      177.81     15.39 o
  -4  13   9      849.50      726.33     22.97 o
  -2  13   9      179.82      174.10     14.49 o
   0  13   9       97.49       74.88     12.63 o
   2  13   9      252.51      358.23     17.57 o
   4  13   9      174.11      237.65     14.18 o
   6  13   9        0.36       -7.95      9.08 o
   8  13   9       66.21       28.00     10.90 o
  10  13   9       55.76       32.29     12.29 o
  12  13   9        8.54      -11.92     13.11 o
 -13  14   9        0.25      -13.99     13.99 o
 -11  14   9       11.14       -9.17     13.01 o
  -9  14   9        0.94       13.88     12.76 o
  -7  14   9        8.06       -1.79     11.69 o
  -5  14   9       20.71       13.05     12.26 o
  -3  14   9        0.65        4.48     11.37 o
  -1  14   9      177.62      151.47     14.24 o
   1  14   9        0.27       -5.45     13.96 o
   3  14   9      175.67      169.13     14.69 o
   5  14   9       10.62        5.28     11.71 o
   7  14   9       93.45      133.67     13.22 o
   9  14   9        3.44        4.87     11.41 o
  11  14   9        0.01      -13.21     13.21 o
  13  14   9       55.00       77.14     27.24 o
 -12  15   9        9.56        9.15     18.07 o
 -10  15   9      189.48      147.18     16.59 o
  -8  15   9      182.24      180.98     16.84 o
  -6  15   9       36.33       30.60     15.03 o
  -4  15   9       28.92       17.18     12.07 o
  -2  15   9      108.80      120.38     14.31 o
   0  15   9       87.87      137.97     14.39 o
   2  15   9      244.09      250.44     16.44 o
   4  15   9      133.14       72.46     10.71 o
   6  15   9      361.18      306.22     16.43 o
   8  15   9       52.41       43.47     12.52 o
  10  15   9      107.03      189.33     22.74 o
  12  15   9       65.62       71.50     16.03 o
 -11  16   9        1.31      -10.64     15.18 o
  -9  16   9      143.37      183.98     19.07 o
  -7  16   9        2.27       21.99     14.43 o
  -5  16   9       41.26       49.22     14.66 o
  -3  16   9      136.19       94.84     13.76 o
  -1  16   9      396.92      293.92     17.97 o
   1  16   9       22.82       16.35     11.08 o
   3  16   9        0.86        0.97     10.00 o
   5  16   9        9.28       16.45     10.40 o
   7  16   9        0.35        1.83     10.99 o
   9  16   9       49.22       31.12     13.47 o
  11  16   9       24.04       19.20     14.70 o
 -10  17   9        4.31      -17.63     17.63 o
  -8  17   9        3.98      -11.95     13.74 o
  -6  17   9       13.86       -5.86     13.47 o
  -4  17   9       28.07        6.69     13.49 o
  -2  17   9      205.88      291.06     17.96 o
   0  17   9       34.40       -1.01     11.45 o
   2  17   9      198.64      186.15     16.11 o
   4  17   9       29.12        5.85      9.91 o
   6  17   9        0.81       35.13     12.08 o
   8  17   9      337.04      334.50     19.00 o
  10  17   9        1.27       34.63     13.96 o
  -7  18   9        6.13      -13.75     13.75 o
  -5  18   9        2.97      -12.94     13.65 o
  -3  18   9       40.84       38.77     13.44 o
  -1  18   9      157.20      237.90     16.42 o
   1  18   9        0.15       10.53     12.30 o
   3  18   9        4.15        6.61     10.09 o
   5  18   9        2.57       34.17     11.67 o
   7  18   9       18.32       56.19     13.23 o
  -4  19   9        9.92       11.97     17.97 o
  -2  19   9        9.26       10.61     12.02 o
   0  19   9        1.13       15.82     12.50 o
   2  19   9        6.30       15.01     10.79 o
   4  19   9       38.27       53.61     12.44 o
   1   1  10      268.44      258.99     16.23 o
   0   2  10       20.22       -8.30      9.09 o
   2   2  10      738.75      814.73     22.11 o
  -1   3  10       40.41       47.48     10.65 o
   1   3  10     1405.49     1528.31     32.59 o
   3   3  10     2031.97     2041.83     35.23 o
  -2   4  10      212.15      180.48     12.59 o
   0   4  10       94.16       39.69     10.84 o
   2   4  10     1287.69     1310.45     31.05 o
   4   4  10     1461.84     1267.74     29.18 o
  -3   5  10     1059.57     1012.74     25.27 o
  -1   5  10     1404.87     1430.27     29.60 o
   1   5  10        3.47        5.73     10.09 o
   3   5  10       51.11       50.55     10.81 o
   5   5  10       74.77      113.97     11.99 o
  -4   6  10      115.34       70.68     11.22 o
  -2   6  10     3155.63     3443.06     47.11 o
   0   6  10      479.86      513.30     18.80 o
   2   6  10      123.63      142.54     14.23 o
   4   6  10       13.31        4.21     10.73 o
   6   6  10      153.60      160.32     12.89 o
  -5   7  10       43.79       22.05     10.34 o
  -3   7  10      315.85      448.82     24.00 o
  -1   7  10     2266.36     2096.04     33.98 o
   1   7  10     2143.08     2238.21     38.08 o
   3   7  10      116.15      159.33     17.67 o
   5   7  10        1.95       -9.36      9.36 o
   7   7  10       60.94       51.63     10.91 o
  -6   8  10      163.11      174.30     13.84 o
  -4   8  10       20.82       -1.05      9.77 o
  -2   8  10      384.75      421.80     15.83 o
   0   8  10       49.58       71.67     11.66 o
   2   8  10        0.24       12.06     11.18 o
   4   8  10       10.81       -5.37     10.51 o
   6   8  10        0.55       -8.40      8.40 o
   8   8  10        0.15       -0.92      9.07 o
  -7   9  10      352.11      409.49     17.62 o
  -5   9  10        2.21       -2.83      9.82 o
  -3   9  10       27.26       13.67      9.88 o
  -1   9  10       92.44      114.57     11.72 o
   1   9  10        0.02       12.38     10.14 o
   3   9  10      162.64      174.66     12.98 o
   5   9  10       29.50       34.30      9.89 o
   7   9  10      197.51      173.97     11.83 o
   9   9  10       11.08       45.47     10.51 o
  -8  10  10       12.71        3.04     10.67 o
  -6  10  10      440.74      502.99     21.23 o
  -4  10  10      233.55      199.59     13.39 o
  -2  10  10        3.15       -7.35      9.41 o
   0  10  10       32.67       19.87     10.64 o
   2  10  10      295.61      353.48     16.17 o
   4  10  10      566.38      690.44     19.71 o
   6  10  10      219.71      212.02     13.12 o
   8  10  10        0.09        4.91      9.80 o
  10  10  10       26.82       36.19     11.54 o
  -9  11  10       29.84       25.62     11.44 o
  -7  11  10        0.00        0.24     10.29 o
  -5  11  10      925.65      772.47     25.39 o
  -3  11  10       83.82      100.00     12.96 o
  -1  11  10       83.53       37.10     12.28 o
   1  11  10       92.11       51.45     11.18 o
   3  11  10        0.12        6.51     10.06 o
   5  11  10      212.70      320.30     16.33 o
   7  11  10      343.23      357.53     18.80 o
   9  11  10      139.54      190.48     15.67 o
  11  11  10       18.59       22.15     13.99 o
 -10  12  10       21.18       26.69     13.13 o
  -8  12  10       23.06       23.34     12.71 o
  -6  12  10      151.86      193.57     16.48 o
  -4  12  10      325.22      383.43     19.27 o
  -2  12  10      106.45      186.81     15.65 o
   0  12  10       73.57      102.69     14.47 o
   2  12  10        4.86        2.83     10.99 o
   4  12  10      381.89      410.52     20.76 o
   6  12  10        0.05       19.47     10.76 o
   8  12  10        2.63      -10.28     10.28 o
  10  12  10        0.35       -5.19     11.70 o
  12  12  10        2.52       -0.50     14.05 o
 -11  13  10       31.12        6.33     14.74 o
  -9  13  10        0.15      -12.34     12.34 o
  -7  13  10      130.03      156.11     16.25 o
  -5  13  10       53.00       44.88     14.29 o
  -3  13  10      183.75      158.63     15.55 o
  -1  13  10      404.76      289.17     17.69 o
   1  13  10       60.08       33.05     12.22 o
   3  13  10       97.09      114.69     13.84 o
   5  13  10        0.00       42.52     10.91 o
   7  13  10       95.26       87.60     13.68 o
   9  13  10       10.20      -11.22     11.22 o
  11  13  10       30.58       30.88     16.17 o
  13  13  10      120.28      139.24     19.50 o
 -12  14  10       33.15       24.41     15.73 o
 -10  14  10       74.65       57.02     16.84 o
  -8  14  10       33.03       35.30     13.58 o
  -6  14  10       48.65       61.27     15.72 o
  -4  14  10      450.17      405.33     22.46 o
  -2  14  10      184.01      197.97     16.39 o
   0  14  10        4.62       15.57     12.31 o
   2  14  10      293.51      286.82     17.88 o
   4  14  10      140.19       94.74     12.75 o
   6  14  10        0.05       -2.53     11.01 o
   8  14  10      156.71      191.34     16.51 o
  10  14  10        1.43      -11.57     13.81 o
  12  14  10       27.20       56.93     16.34 o
  -9  15  10       54.21       37.91     18.91 o
  -7  15  10      275.54      259.64     20.49 o
  -5  15  10        2.02        4.71     13.65 o
  -3  15  10       30.18       38.11     13.10 o
  -1  15  10       13.34       10.40     13.84 o
   1  15  10        6.59       19.01     12.65 o
   3  15  10       63.43       96.57     13.55 o
   5  15  10      113.17       98.99     13.56 o
   7  15  10       19.32       -5.07     13.58 o
   9  15  10        0.10      -11.99     11.99 o
  -8  16  10       17.28       36.69     15.80 o
  -6  16  10       63.71       -6.81     14.49 o
  -4  16  10       11.58       -0.25     13.62 o
  -2  16  10       56.75       26.45     13.46 o
   0  16  10       33.50       13.07     13.03 o
   2  16  10       40.70       82.97     14.42 o
   4  16  10       11.36       26.50     12.36 o
   6  16  10       14.55        5.51     12.03 o
   8  16  10       10.56       27.35     13.15 o
  -7  17  10        3.73      -14.77     17.44 o
  -5  17  10       17.03        7.54     14.78 o
  -3  17  10       20.77       19.55     13.57 o
  -1  17  10        3.94      -12.68     12.68 o
   1  17  10       69.29       -1.86     12.93 o
   3  17  10       89.49       70.26     13.00 o
   5  17  10       38.81       33.45     12.93 o
   7  17  10        6.04        4.61     13.26 o
  -4  18  10        1.84      -14.48     14.48 o
  -2  18  10      118.86      125.47     16.70 o
   0  18  10       80.16       86.93     15.59 o
   2  18  10       26.63       36.49     12.28 o
   4  18  10       11.26       39.02     13.76 o
   0   1  11      281.59      378.48     16.08 o
  -1   2  11      348.12      334.59     17.89 o
   1   2  11       74.79       55.98     18.22 o
  -2   3  11      120.34       81.88     13.47 o
   0   3  11      413.29      451.96     19.86 o
   2   3  11      309.50      280.65     16.86 o
  -3   4  11      194.58      257.86     15.41 o
  -1   4  11      363.41      308.39     16.35 o
   1   4  11     3849.93     4036.35     58.18 o
   3   4  11      815.81      838.79     25.17 o
  -4   5  11      835.70      924.84     24.29 o
  -2   5  11       46.78       28.99     10.45 o
   0   5  11     2851.91     2588.54     45.40 o
   2   5  11      780.82      767.01     24.42 o
   4   5  11       11.56       39.09     11.47 o
  -5   6  11        0.06        1.87     10.37 o
  -3   6  11      268.93      336.44     15.59 o
  -1   6  11       79.26      116.56     11.96 o
   1   6  11      567.92      649.36     22.92 o
   3   6  11        8.68        1.75     11.39 o
   5   6  11       35.12       52.74     11.82 o
  -6   7  11        7.35       -4.26     10.38 o
  -4   7  11       52.52       38.93     11.29 o
  -2   7  11      476.15      423.43     19.11 o
   0   7  11      897.76     1049.39     34.79 o
   2   7  11      855.96      877.98     26.22 o
   4   7  11      146.00      103.77     12.81 o
   6   7  11      146.72      177.44     14.05 o
  -7   8  11       68.55       79.44     12.91 o
  -5   8  11        0.00        1.38     11.08 o
  -3   8  11      295.89      332.93     16.89 o
  -1   8  11       23.29       26.07     11.55 o
   1   8  11       67.38       89.51     13.96 o
   3   8  11       70.36       69.16     13.03 o
   5   8  11        2.41       -9.94      9.94 o
   7   8  11       12.58       18.59     10.90 o
  -8   9  11       72.98      108.23     13.40 o
  -6   9  11      109.88       69.72     12.59 o
  -4   9  11      182.71      178.10     14.64 o
  -2   9  11      148.86      190.98     14.75 o
   0   9  11      492.32      421.02     18.25 o
   2   9  11      260.04      265.13     15.92 o
   4   9  11      420.62      383.48     16.29 o
   6   9  11       55.66       48.90     10.85 o
   8   9  11       52.36       46.29     11.14 o
  -9  10  11       14.78       24.33     11.87 o
  -7  10  11      159.72      207.44     17.09 o
  -5  10  11       43.02       24.87     12.96 o
  -3  10  11       38.15       27.20     11.62 o
  -1  10  11        9.80       16.54     12.23 o
   1  10  11        8.85       16.63     11.10 o
   3  10  11       30.84       -8.19     10.33 o
   5  10  11       13.42       16.18     10.33 o
   7  10  11        4.17       -7.59      9.82 o
   9  10  11       21.55       13.42     11.68 o
 -10  11  11        1.05      -20.22     20.22 o
  -8  11  11       34.76       43.40     12.40 o
  -6  11  11       73.72       61.36     14.33 o
  -4  11  11       33.44       16.01     13.92 o
  -2  11  11      532.61      502.79     24.29 o
   0  11  11       23.35        9.52     12.14 o
   2  11  11       73.77       91.99     14.19 o
   4  11  11      263.92      227.52     15.66 o
   6  11  11       64.85       69.24     13.52 o
   8  11  11      208.78      157.51     15.66 o
  10  11  11        2.47       -1.95     12.16 o
 -11  12  11        6.23       12.26     17.94 o
  -9  12  11       88.24       93.54     16.24 o
  -7  12  11      347.23      263.04     23.27 o
  -5  12  11       86.27      103.90     16.93 o
  -3  12  11       13.52        3.27     16.48 o
  -1  12  11       27.96        8.75     12.59 o
   1  12  11      197.11      151.07     15.75 o
   3  12  11        0.56      -11.61     11.61 o
   5  12  11       80.30      100.60     14.86 o
   7  12  11       81.93       82.64     13.64 o
   9  12  11       25.04        3.28     12.55 o
  11  12  11       82.66       80.10     17.87 o
 -10  13  11        3.33      -14.38     14.38 o
  -8  13  11      164.72      168.25     19.14 o
  -6  13  11       61.69       62.29     16.02 o
  -4  13  11       20.11       35.69     18.65 o
  -2  13  11       45.70       84.91     14.27 o
   0  13  11        6.57      -11.97     11.97 o
   2  13  11        0.05        4.96     12.46 o
   4  13  11      224.80      174.72     15.17 o
   6  13  11        7.87       42.29     12.87 o
   8  13  11       33.25       55.23     14.07 o
  10  13  11       23.70       38.71     16.48 o
  -9  14  11       11.82       38.28     16.18 o
  -7  14  11       68.41      107.05     18.13 o
  -5  14  11       60.86       75.77     19.29 o
  -3  14  11      187.13      216.48     17.94 o
  -1  14  11        2.81       -6.46     13.09 o
   1  14  11       25.79       37.36     13.75 o
   3  14  11        0.63        5.83     12.07 o
   5  14  11      117.39      137.72     15.01 o
   7  14  11       47.88       44.71     14.23 o
   9  14  11      127.61      130.09     16.65 o
  -8  15  11       33.14       31.37     16.65 o
  -6  15  11      211.17      211.05     20.59 o
  -4  15  11       13.55       -5.92     14.53 o
  -2  15  11      103.78      165.39     17.62 o
   0  15  11      157.44      146.44     16.19 o
   2  15  11       23.61       11.76     13.30 o
   4  15  11      173.94      164.58     16.72 o
   6  15  11       74.78       72.56     15.13 o
   8  15  11       96.61       64.66     15.22 o
  -5  16  11       52.09       57.88     17.53 o
  -3  16  11       28.74       19.32     14.59 o
  -1  16  11       71.94      116.21     16.33 o
   1  16  11        9.12       32.39     14.41 o
   3  16  11       89.89       53.31     14.95 o
   5  16  11        0.25       11.01     12.53 o
   0  17  11        0.32       -1.13     13.78 o
   0   0  12      102.73       40.48     31.89 o
   1   1  12        0.10      -10.63     10.63 o
   0   2  12       21.97       23.64     13.33 o
   2   2  12        0.59      -12.09     15.41 o
  -1   3  12       10.46       18.19     12.59 o
   1   3  12      183.43      189.41     15.83 o
   3   3  12      485.36      529.24     21.41 o
  -2   4  12      373.48      384.85     18.12 o
   0   4  12        0.58       -6.28     13.58 o
   2   4  12      663.39      701.46     24.79 o
   4   4  12      189.53      151.16     14.20 o
  -3   5  12       14.83       30.11     11.71 o
  -1   5  12       89.19       93.91     14.57 o
   1   5  12        4.68       -3.37     12.33 o
   3   5  12      276.13      260.19     17.30 o
   5   5  12       46.52       57.70     12.79 o
  -4   6  12       38.77       16.95     11.34 o
  -2   6  12       41.84       34.22     12.07 o
   0   6  12       19.80       24.50     12.79 o
   2   6  12        5.63        1.28     12.20 o
   4   6  12       39.80       55.24     12.31 o
   6   6  12       63.62      139.81     14.33 o
  -5   7  12       93.27      139.16     19.34 o
  -3   7  12      121.04      119.50     16.62 o
  -1   7  12        7.78       10.52     11.16 o
   1   7  12      392.62      393.14     20.16 o
   3   7  12      124.93       82.23     14.07 o
   5   7  12       53.93       42.06     12.26 o
   7   7  12        0.80       15.70     13.11 o
  -6   8  12      160.07      114.35     15.48 o
  -4   8  12      250.59      185.38     19.13 o
  -2   8  12       98.46       68.18     14.11 o
   0   8  12      307.21      248.57     17.64 o
   2   8  12       45.29       52.92     13.74 o
   4   8  12      219.87      218.38     15.95 o
   6   8  12        2.72       -1.15     12.45 o
   8   8  12        1.19        2.69     11.18 o
  -7   9  12       77.91       75.79     15.47 o
  -5   9  12      128.27      128.05     17.60 o
  -3   9  12       50.60       48.64     12.60 o
  -1   9  12      218.03      235.39     16.75 o
   1   9  12      115.22      140.83     14.40 o
   3   9  12       42.70       42.71     12.46 o
   5   9  12       79.15       97.94     12.80 o
   7   9  12       32.38       22.13     12.60 o
   9   9  12       12.41       21.79     12.59 o
  -8  10  12       12.23        1.69     12.07 o
  -6  10  12       16.80       21.38     15.92 o
  -4  10  12      442.78      501.77     24.86 o
  -2  10  12        5.01       21.76     20.04 o
   0  10  12      203.79      191.21     17.55 o
   2  10  12      129.48      191.59     17.09 o
   4  10  12      299.58      301.18     17.83 o
   6  10  12       23.73       46.14     14.17 o
   8  10  12        0.11       -6.49     12.36 o
  10  10  12       14.67       35.94     16.28 o
  -9  11  12       78.67       22.53     15.33 o
  -7  11  12       14.32       25.16     16.03 o
  -5  11  12      144.22      142.04     18.56 o
  -3  11  12       20.16       28.11     13.48 o
  -1  11  12        2.50       33.80     14.10 o
   1  11  12        4.09       10.91     13.33 o
   3  11  12      126.98      191.18     17.04 o
   5  11  12       17.62       -2.54     17.92 o
   7  11  12       27.23       23.33     12.75 o
   9  11  12      108.87       71.63     15.48 o
  -8  12  12      173.95      148.71     20.13 o
  -6  12  12       14.75       16.94     16.14 o
  -4  12  12       10.52       34.43     16.92 o
  -2  12  12        2.02       11.51     13.37 o
   0  12  12       15.91       31.38     13.91 o
   2  12  12        3.11      -12.57     12.57 o
   4  12  12      119.31      109.18     14.90 o
   6  12  12        2.00       12.82     12.66 o
   8  12  12       95.88      133.12     17.11 o
  -7  13  12      110.93       50.77     17.85 o
  -5  13  12      340.83      332.33     23.63 o
  -3  13  12       47.07       48.85     14.94 o
  -1  13  12       53.29       36.57     14.40 o
   1  13  12       46.82       36.75     14.35 o
   3  13  12      144.82      182.43     16.88 o
   5  13  12        2.04        7.33     13.87 o
   7  13  12        1.59       24.18     14.39 o
  -4  14  12        0.12        4.13     15.34 o
  -2  14  12       15.31       38.51     14.97 o
   0  14  12       47.20       15.92     14.40 o
   2  14  12       23.30       18.30     14.08 o
   4  14  12       16.98       10.19     13.75 o
  -1  15  12       67.27      147.27     18.00 o
   1  15  12       19.49        9.78     14.54 o
   0   1  13        7.47       -5.52     14.87 o
  -1   2  13       32.78       15.27     15.43 o
   1   2  13       83.99       66.63     17.54 o
  -2   3  13        0.00       -3.23     12.60 o
   0   3  13       28.20       17.08     13.40 o
   2   3  13       31.86       18.41     14.63 o
  -3   4  13       13.69       27.20     13.71 o
  -1   4  13      147.66      145.89     16.34 o
   1   4  13      164.43      207.53     17.60 o
   3   4  13      118.28       58.16     14.78 o
  -4   5  13        0.42       -6.49     12.76 o
  -2   5  13        2.22       11.32     12.90 o
   0   5  13      182.35      213.44     17.74 o
   2   5  13       80.47       55.32     14.21 o
   4   5  13      108.60       65.90     13.94 o
  -5   6  13        0.02      -15.15     15.47 o
  -3   6  13       42.38       75.59     16.69 o
  -1   6  13       68.98      105.55     14.51 o
   1   6  13       10.08       19.73     13.59 o
   3   6  13       64.46       68.37     14.59 o
   5   6  13       56.27       25.11     14.43 o
  -6   7  13        0.93        1.03     15.20 o
  -4   7  13       66.85       51.99     16.60 o
  -2   7  13       35.65       36.84     14.53 o
   0   7  13      600.40      575.00     24.27 o
   2   7  13       20.32       -0.40     13.48 o
   4   7  13      196.65      223.09     18.27 o
   6   7  13        0.13      -13.07     13.07 o
  -7   8  13       68.19       62.33     17.40 o
  -5   8  13        4.32       11.57     15.36 o
  -3   8  13        6.62       20.81     15.39 o
  -1   8  13      775.90      709.42     26.72 o
   1   8  13       88.91      106.84     16.13 o
   3   8  13       35.41       48.52     14.76 o
   5   8  13      135.81      117.21     16.71 o
   7   8  13       62.49       69.31     16.19 o
  -8   9  13       19.46       26.51     14.91 o
  -6   9  13      233.21      309.10     22.42 o
  -4   9  13       15.68       24.92     15.87 o
  -2   9  13      163.98      125.85     17.01 o
   0   9  13       80.56       67.64     13.96 o
   2   9  13       35.42       38.59     13.68 o
   4   9  13      162.75      277.51     17.26 o
   6   9  13        2.25      -10.55     12.25 o
   8   9  13      155.95      247.03     20.08 o
  -7  10  13      410.45      467.49     26.51 o
  -5  10  13      137.40      219.31     26.16 o
  -3  10  13       43.54       62.65     17.22 o
  -1  10  13      203.75      188.40     18.68 o
   1  10  13        0.15      -13.01     13.01 o
   3  10  13        1.59       -3.26     13.85 o
   5  10  13      109.92      143.17     17.77 o
   7  10  13       25.78       27.93     15.23 o
  -6  11  13        2.76       11.74     15.97 o
  -4  11  13      117.87       50.43     17.72 o
  -2  11  13       78.80      112.57     17.41 o
   0  11  13      103.84      135.77     17.72 o
   2  11  13      107.22      122.03     17.01 o
   4  11  13       41.41       45.39     15.50 o
   6  11  13        0.09       -1.77     13.94 o
  -3  12  13        9.75        6.12     16.20 o
  -1  12  13        6.83       12.30     15.04 o
   1  12  13       21.85       32.61     14.87 o
   3  12  13       57.06       92.73     17.01 o
   1   1  14        1.04        0.55     16.11 o
   0   2  14        1.39       -3.43     14.62 o
   2   2  14       80.72       81.96     16.94 o
  -1   3  14        0.79       10.60     15.64 o
   1   3  14       56.19       35.79     15.59 o
   3   3  14        0.00      -13.52     13.52 o
  -2   4  14        8.05       -6.11     15.06 o
   0   4  14       17.09       11.35     15.66 o
   2   4  14       24.20       43.26     16.26 o
   4   4  14      234.53      265.60     19.83 o
  -3   5  14       34.47       25.95     16.21 o
  -1   5  14        2.83       11.67     14.35 o
   1   5  14       36.74       38.42     16.81 o
   3   5  14        6.38       17.61     14.78 o
   5   5  14      340.10      368.35     23.92 o
  -4   6  14       31.02       12.15     16.72 o
  -2   6  14      105.69       73.62     26.21 o
   0   6  14       87.75      142.34     19.11 o
   2   6  14        0.44      -15.09     15.09 o
   4   6  14        8.17        0.06     14.58 o
   6   6  14        8.01        6.12     16.80 o
  -5   7  14       10.36       32.38     17.22 o
  -3   7  14      320.64      303.79     23.42 o
  -1   7  14      151.69      251.00     19.94 o
   1   7  14       45.63       62.29     16.03 o
   3   7  14        4.02       12.86     14.70 o
   5   7  14      174.93      199.94     21.21 o
   7   7  14       33.63      -17.94     17.94 o
  -6   8  14        8.52        0.00     19.06 o
  -4   8  14       14.34       -2.65     19.35 o
  -2   8  14        8.32        1.03     18.60 o
   0   8  14      100.90      103.48     17.38 o
   2   8  14       48.57       55.11     16.16 o
   4   8  14        3.41       -9.45     16.52 o
   6   8  14       22.85        1.73     22.19 o
  -3   9  14       60.67       53.09     18.72 o
  -1   9  14       91.17      174.34     19.64 o
   1   9  14       71.70       85.86     21.12 o
   3   9  14       28.45       32.91     15.14 o
   0  10  14       19.54      -14.80     14.80 o
   0   1  15      134.80      179.37     23.30 o
  -1   2  15       36.41       67.55     16.98 o
   1   2  15        0.65        5.73     16.35 o
  -2   3  15       34.00      -12.59     14.85 o
   0   3  15       53.40       60.60     18.57 o
   2   3  15      196.66      225.04     20.32 o
  -3   4  15        2.28      -16.16     16.16 o
  -1   4  15       73.08       88.56     19.44 o
   1   4  15      221.93      164.89     20.94 o
   3   4  15        5.46      -10.33     15.62 o
   0   5  15      185.43      167.94     21.61 o
 
